# Supplementary material for: The Short- and Long-Range RNA-RNA Interactome of SARS-CoV-2
Source: Mol Cell. 2020 Dec 17;80(6):1067–1077.e5. doi: 10.1016/j.molcel.2020.11.004 (PMC7643667; doi:10.1016/j.molcel.2020.11.004)
Supplement: Data S1. Antisense Probes for Viral RNA Pull-Downs, Related to STAR Methods [file mmc2.xlsx]

## Sheet: SuppData1a. SARS-CoV-2 probe
Antisense probes for SARS-CoV-2 pulldown
Nu.	Sequence	Source
1	acctgggaaggtataaacct	This paper
2	gcgaacctgtaaaacaggca	This paper
3	cctttattaccgttcttacg	This paper
4	ccagttgttcggacaaagtg	This paper
5	cctgtatggttacaacctat	This paper
6	gtttcaagagtgcgggagaa	This paper
7	tcaaggacgggtttgagttt	This paper
8	acttctgtgggaagtgtttc	This paper
9	tctaaatcaatgcccagtgg	This paper
10	gtcttgttgaccaacagttt	This paper
11	cttatttaaggctcctgcaa	This paper
12	agtttcttccagagttgttg	This paper
13	ttggcacttttctcaaagct	This paper
14	tacatagccaagtggcattg	This paper
15	gtggtagtactcaaaagcct	This paper
16	ccacaagttttacacaccac	This paper
17	accacactggtaattaccag	This paper
18	cttgcgtttggatatggttg	This paper
19	ctggttttagatcttcgcag	This paper
20	acacggtttaaacaccgtgt	This paper
21	aagcagcggttgagtagatt	This paper
22	acaaccgtctacaacatgca	This paper
23	ttagctctcaggttgtctaa	This paper
24	ttctttgcaagttcagcttc	This paper
25	ttgtgactttttgctacctg	This paper
26	ccatgagcacataacgtgtg	This paper
27	taccaccagctactatagat	This paper
28	cagcgcagcttcttcaaaag	This paper
29	atagaggtttgtggtggttg	This paper
30	taggattggctgtatcaacc	This paper
31	gattgagaaaccacctgtct	This paper
32	ttcttttcactgcactttgg	This paper
33	ttcataagtgtccacactct	This paper
34	actgtacagtggctactttg	This paper
35	agctgcatatgatggaaggg	This paper
36	ttgtctgcatagcactagta	This paper
37	tatctgcatctacaacctgt	This paper
38	cactttaggacctttaggtg	This paper
39	caccaccaaaggattcttga	This paper
40	aacgattgtgcatcagctga	This paper
41	catgtttagcaacagctgga	This paper
42	ttcacctaagttggcgtata	This paper
43	tctcttccgtgaagtcatat	This paper
44	caacacctagctctctgaag	This paper
45	ggttgttgacgatgacttgg	This paper
46	gtgagggttttctacatcac	This paper
47	cggcaattttgttaccatca	This paper
48	cagtctcagtccaacatttt	This paper
49	gcatactcctgattaggatg	This paper
50	tatgcaagcaccacatctta	This paper
51	atttgtccagtcacatgttg	This paper
52	tttcaaaggtgtactctcct	This paper
53	gtctcaggcaatgcatttac	This paper
54	aagttccgaggaacatgtct	This paper
55	gttggtagtcccaaaatctt	This paper
56	cctgttacattttcagcttg	This paper
57	gcacgtacatgtcttatagc	This paper
58	gcactacattccaaggaagt	This paper
59	tgcattaccatggacttgac	This paper
60	ctacatcagcttgaggtaca	This paper
61	cttgttttccatgagactca	This paper
62	tactggtttaatgttgcgct	This paper
63	cgtttagctagtccaatcag	This paper
64	ctgaatcgacaagcagcgta	This paper
65	gttatctttatagccacgga	This paper
66	agattctgttggttggactc	This paper
67	atttgtctgacttcatcacc	This paper
68	aacacctgtgcctgttaaac	This paper
69	acgccaagtaggagtaagtt	This paper
70	gtgggtatggcaatagagtt	This paper
71	cttgcttggttttgatggat	This paper
72	accacatcttgaagttttcc	This paper
73	tccaagtacacactctgaca	This paper
74	catcacagttaccagacaca	This paper
75	aacctagccaaatgtaccat	This paper
76	gaaggagtagcatccttgat	This paper
77	gaacggcatttccagcaaag	This paper
78	tgagttgagtacagctggta	This paper
79	gcagtacgcacacaatcgaa	This paper
80	cctattactaggttccattg	This paper
81	gaatgaccacatggaacgcg	This paper
82	ctactggaatggtctgtgtt	This paper
83	ccagaagagcaaggttcttt	This paper
84	aaggtgctgattttctagct	This paper
85	tgattttggggtccattatc	This paper
86	aatttggtcatctggactgc	This paper
87	tctgtcaagcagcagcaaag	This paper
88	aatttgatggcacctgtgta	This paper
89	tgtggtctgcatgagtttag	This paper
90	agcattgttcactgtacact	This paper
91	cagggggtaattgagttctg	This paper
92	ataagtagggactgggtctt	This paper
93	tgagggagatcacgcactaa	This paper
94	tgcaaatctggtggcgttaa	This paper
95	taccaccaaccttagaatca	This paper
96	gagttgttgacatgttcagc	This paper
97	agattgctgcattcagttga	This paper
98	gcacaaatgaggtctctagc	This paper
99	aactttgaagtctgcctgtg	This paper
100	gacaccttcacgaggaaagt	This paper
101	tcattgaggcggtcaatttc	This paper
102	acaaaggcacgctagtagtc	This paper
103	acggtaatagtaccgttgga	This paper
104	caagctaaagttactggcca	This paper
105	atggtgtccagcaatacgaa	This paper
106	tctctgctatagtaacctga	This paper
107	ggcacgtaactgatagacgt	This paper
108	cgtttaggcgtgacaagttt	This paper
109	gcactacaagactacccaat	This paper
110	ttattgggtaaaccttgggg	This paper
111	tatgatgccgtctttgttag	This paper
112	tagaagccttttggcaatgt	This paper
113	tagtggcagtacgtttttgc	This paper
114	gtgcaatttgcggccaatgt	This paper
115	acagtttgctgtttcttctg	This paper
116	ctccctaatgttacacactg	This paper
117	aaatcacatggggatagcac	This paper

## Sheet: SuppData1b. MERS-CoV probe
Antisense probes for MERS-CoV pulldown
Nu.	Sequence	Source
1	gagcaggcaaattaatgcca	This paper
2	tttcacaagcaatgagcctc	This Paper
3	gtaggcactaatgggttttc	This Paper
4	cattaccacaacttccacac	This Paper
5	gctacgccaccaaagataag	This Paper
6	cagtgactgctacgtcatag	This Paper
7	atcttgcaagatgcggacta	This Paper
8	atgcaaaagttgcataccct	This Paper
9	acctcccttaagtctaaaga	This Paper
10	ctgagacttgttcctttact	This Paper
11	atcttctgcttcatcgagag	This Paper
12	agatgtgtgttagcagcatt	This Paper
13	tagggcacgttaactctacg	This Paper
14	tgtcgtgcgtgaatccaaat	This Paper
15	gatcaacggggccatataac	This Paper
16	gcagatcttcaacagtttgc	This Paper
17	atcgctactgtatttttggc	This Paper
18	agtgtcaaactcagccaaca	This Paper
19	tggtttgcctttatacatgg	This Paper
20	caacgggagtacctgaatca	This Paper
21	acaaccgtagggttgatttc	This Paper
22	tagagcatgtatgccaaacc	This Paper
23	tcctcttatagcagagcaag	This Paper
24	aaacacatgcagacctagct	This Paper
25	atgagcatactgcacagagt	This Paper
26	acgtaaagtcacgcaacgca	This Paper
27	atccctaaacatagtgcact	This Paper
28	cagtaggatcatggcagtat	This Paper
29	acaaacctatacccaagacc	This Paper
30	gtcatccatatgggaacgat	This Paper
31	gaagatcactaccagtctcg	This Paper
32	cggacgaccattatagcatg	This Paper
33	tggatcgcataaagcagctg	This Paper
34	gagtgggaacaactgtgtgg	This Paper
35	catcttcacttccggaaaca	This Paper
36	cctttatacaaggtgtaccg	This Paper
37	atcagccatacgttctaact	This Paper
38	gagggatatgtgactacctg	This Paper
39	gcacaggttcgtaataagct	This Paper
40	atacctgtaccagttttagg	This Paper
41	cccatatccaatccaatatt	This Paper
42	agatagccttaagcacttcg	This Paper
43	tatagctactcctgaaccag	This Paper
44	atggcacgccatcaacaaag	This Paper
45	caaccaccgtcatagatttc	This Paper
46	taggcatagctctatcacac	This Paper
47	aatcttgttgccattagcac	This Paper
48	atctacaaagcaaccggcag	This Paper
49	tcatagcagcatttacagca	This Paper
50	ggtgtaatcaccactttcag	This Paper
51	ttcaggtaccgtaatggttg	This Paper
52	tgcctttgcaggaatgatac	This Paper
53	ctccttcttggctaacaatt	This Paper
54	agaatacctttttgggcacg	This Paper
55	tatgggacatttgcgggtaa	This Paper
56	tgcttaaactgttcacctgg	This Paper
57	gcaagattgcctacataacc	This Paper
58	accacagggtcatcaacaat	This Paper
59	actcacatcatatgctggtg	This Paper
60	aaaggcggaaacctgatgca	This Paper
61	accaatagtagcagtaccat	This Paper
62	tccatgtcagaaaggggtag	This Paper
63	tataacagaacacaccgcct	This Paper
64	cagcatctgacacgaactca	This Paper
65	ttaacagaatctggccctac	This Paper
66	gtatgattgaagaagcggcc	This Paper
67	tgtgtaatgccaaaccactc	This Paper
68	aaccacagtctatagctctg	This Paper
69	cacagtggatgggacaatgg	This Paper
70	tagagggaatattccacgca	This Paper
71	tcctaggacacaaccaacag	This Paper
72	gaatgtactcctgagtcaca	This Paper
73	tgcatgcaatcatcgtaacc	This Paper
74	tgttgagtaatgccaacacc	This Paper
75	ctttagccaattgagcggaa	This Paper
76	catagaaggacgagccagta	This Paper
77	tagagctaaggcaacaagcc	This Paper
78	cctaagcatgcaaccagaat	This Paper
79	accagcaaaggatagctgac	This Paper
80	taaccctgacatagtgtgtt	This Paper
81	gccgtgttaactctatacac	This Paper
82	atgctgcgacgacaagtatc	This Paper
83	gcaacgctgatcgaagtttc	This Paper
84	ggtattgaagcctgtcatac	This Paper
85	tcatagctgaaacagctgct	This Paper
86	tatggtaaatggcaacgccg	This Paper
87	gtcccaaaagttgaaggagc	This Paper
88	gattacttttggctgcgatt	This Paper
89	aagtttaatggctccactgt	This Paper
90	gccaaacacaaacgattgcc	This Paper
91	ctgtttgacgtcctgagaat	This Paper
92	cagagcgaggctctagaata	This Paper
93	ggatattggaccagcagaac	This Paper
94	tgttcacatgcaacactacc	This Paper
95	cgaggtgtgagagtactagg	This Paper
96	atcatcctggcgtaaattgg	This Paper
97	ttagttgtagtgaagcctgt	This Paper
98	gtattagatagctcgctagc	This Paper
99	gcatcgcaaagaccataagc	This Paper
100	ccaactcatcttggaagtca	This Paper
101	ttaacgtagcgcagtttctt	This Paper
102	gccataaggtttaagccaat	This Paper
103	caagagttttgcgcagcaag	This Paper
104	atatgtaaagggaggccact	This Paper
105	aaagacgccgagaaagccat	This Paper
106	tgccgtttaaggagaagtca	This Paper
107	ttcgttcttggacaaagggt	This Paper
108	tgggtatccatactgtagta	This Paper
109	acagcagttacactggtaga	This Paper
110	aattccattcccggtattaa	This Paper
111	gatctggaagagtttctgct	This Paper
112	tcagtgccgagtttattcaa	This Paper
113	aggttcagacatttggtctg	This Paper
114	aagcagaggtgacagtcttt	This Paper
