# Supplementary material for: The Short- and Long-Range RNA-RNA Interactome of SARS-CoV-2
Source: Mol Cell. 2020 Dec 17;80(6):1067–1077.e5. doi: 10.1016/j.molcel.2020.11.004 (PMC7643667; doi:10.1016/j.molcel.2020.11.004)
Supplement: Data S2. Clustering of Chimeric Reads, Related to STAR Methods [file mmc3.xlsx]

## Sheet: Sheet1
These tables contain trimmed cluster coordinates for the interactions found in COMRADES data for both SARS-Cov-2 and MERS
Sheets in this workbook
Sheet	Virus
SARS-CoV-2_cluster_Sample1	SARS-CoV-2
SARS-CoV-2_cluster_Control1	SARS-CoV-2
SARS-CoV-2_cluster_Sample2	SARS-CoV-2
SARS-CoV-2_cluster_Control1	SARS-CoV-2
MERS_cluster_sample1	MERS
MERS_cluster_control1	MERS
MERS_cluster_sample2	MERS
MERS_cluster_control2	MERS
sgmRNA_SARS-Cov-2_Sample1	SARS-CoV-2
sgmRNA_SARS-Cov-2_Control1	SARS-CoV-2
sgmRNA_SARS-Cov-2_Sample2	SARS-CoV-2
sgmRNA_SARS-Cov-2_Control2	SARS-CoV-2
Column Headings
ClusterID	LeftStart	LeftEnd	RightStart	RightEnd	ClusterID2	NumberOfChimeras
ID of cluster	The 5 prime most site of the left side of the cluster	The 3 prime most site of the left side of the cluster	The 5 prime most site of the right side of the cluster	The 3 prime most site of the rigth side of the cluster	another cluster ID	The number of chimeric reads associated with this cluster

## Sheet: SARS-CoV-2_cluster_Sample1
ClusterID	LeftStart	LeftEnd	RightStart	RightEnd	ClusterID2	NumberOfChimeras
1 left	5883	5946	7416	7474	1	2074
10 left	15886	15945	15976	16047	10	616
100 left	14015	14099	14286	14329	100	890
1000 left	16096	16138	16200	16248	1000	48
1000:binLong:10 left left	18152	18187	18824	18894	1000:binLong:10 left	22
1000:binLong:38 left left	14015	14100	14121	14180	1000:binLong:38 left	148
1001 left	26886	26930	26986	27026	1001	56
1002 left	15882	15934	15973	16054	1002	148
1003 left	29176	29232	29212	29274	1003	64
1004 left	5450	5500	5464	5547	1004	190
1005 left	19844	19899	20075	20143	1005	48
1005:binLong:62 left left	1785	1837	1905	1959	1005:binLong:62 left	24
1005:binLong:67 left left	403	450	515	560	1005:binLong:67 left	22
1006 left	29634	29697	29845	29888	1006	46
1007 left	1153	1219	1260	1312	1007	48
1007:binLong:28 left left	29659	29687	29804	29876	1007:binLong:28 left	28
1008 left	10778	10825	10813	10854	1008	74
1009 left	24851	24888	24878	24934	1009	124
100:binLong:6 left left	8334	8406	8507	8579	100:binLong:6 left	30
100:binShort:1 left left	6133	6203	6167	6232	100:binShort:1 left	78
100:binShort:4 left left	8320	8386	8371	8422	100:binShort:4 left	22
101 left	4390	4526	4560	4641	101	3278
1010 left	2798	2863	3655	3701	1010	112
1011 left	10298	10350	10742	10785	1011	48
1012 left	15403	15489	17425	17475	1012	70
1013 left	15923	16005	15990	16055	1013	52
1014 left	18672	18730	19011	19088	1014	56
1015 left	19041	19102	19057	19125	1015	388
1016 left	1463	1517	1544	1595	1016	84
1017 left	2502	2574	2596	2665	1017	170
1018 left	22409	22462	22440	22491	1018	142
1019 left	8128	8181	8197	8265	1019	46
101:binLong:11 left left	28504	28590	28607	28671	101:binLong:11 left	28
101:binLong:22 left left	11468	11557	11708	11783	101:binLong:22 left	130
101:binLong:4 left left	5344	5397	5422	5507	101:binLong:4 left	24
101:binLong:7 left left	23679	23747	24241	24313	101:binLong:7 left	62
101:binShort:1 left left	3193	3274	3200	3280	101:binShort:1 left	582
101:binShort:2 left left	28511	28588	28521	28607	101:binShort:2 left	426
101:binShort:4 left left	20068	20126	20096	20150	101:binShort:4 left	54
102 left	5881	5942	7392	7459	102	934
1020 left	16631	16700	16677	16724	1020	80
1021 left	2663	2732	2795	2854	1021	50
1022 left	18929	18980	19042	19106	1022	68
1023 left	2008	2055	2104	2151	1023	58
1024 left	5686	5760	5770	5811	1024	60
1025 left	58	128	29827	29886	1025	74
1026 left	16932	17013	17385	17461	1026	74
1027 left	12783	12842	12823	12883	1027	82
1028 left	7773	7859	8186	8262	1028	124
1028:binLong:49 left left	1814	1870	1899	1947	1028:binLong:49 left	26
1028:binLong:72 left left	4445	4506	4635	4680	1028:binLong:72 left	22
1029 left	5655	5718	5699	5743	1029	106
102:binLong:20 left left	23687	23745	24245	24308	102:binLong:20 left	48
102:binLong:7 left left	2758	2831	3733	3798	102:binLong:7 left	26
102:binShort:1 left left	24168	24221	24206	24250	102:binShort:1 left	54
102:binShort:3 left left	1561	1655	1593	1676	102:binShort:3 left	136
103 left	11948	11994	12007	12064	103	288
1030 left	646	746	680	747	1030	276
1031 left	29046	29129	29109	29153	1031	86
1032 left	16764	16817	16807	16858	1032	58
1033 left	1389	1431	1456	1501	1033	44
1033:binLong:56 left left	4130	4178	5209	5261	1033:binLong:56 left	22
1034 left	18924	18990	18952	19019	1034	228
1035 left	5272	5345	5421	5512	1035	136
1036 left	10080	10216	10752	10830	1036	278
1036:binLong:40 left left	2962	3031	3143	3172	1036:binLong:40 left	22
1037 left	12160	12326	12220	12343	1037	804
1038 left	2896	2954	2940	2999	1038	52
1039 left	5172	5256	5603	5665	1039	210
103:binLong:12 left left	7628	7676	7915	7968	103:binLong:12 left	22
103:binLong:22 left left	13830	13897	14303	14370	103:binLong:22 left	94
103:binLong:24 left left	17678	17739	18054	18108	103:binLong:24 left	32
103:binLong:3 left left	16623	16710	16986	17033	103:binLong:3 left	52
103:binLong:36 left left	13514	13576	14647	14699	103:binLong:36 left	24
103:binLong:74 left left	5623	5683	8965	8992	103:binLong:74 left	22
103:binLong:9 left left	2380	2454	2652	2709	103:binLong:9 left	26
103:binShort:1 left left	20269	20307	20300	20371	103:binShort:1 left	26
103:binShort:2 left left	5636	5688	5671	5729	103:binShort:2 left	66
104 left	7769	7833	8196	8267	104	368
1040 left	3488	3546	3576	3621	1040	124
1041 left	2426	2471	2481	2537	1041	52
1042 left	14021	14099	14181	14227	1042	568
1042:binLong:29 left left	4125	4184	5214	5247	1042:binLong:29 left	22
1043 left	10080	10137	10103	10180	1043	150
1043:binLong:28 left left	11814	11874	12212	12296	1043:binLong:28 left	32
1044 left	8003	8053	8043	8095	1044	60
1045 left	14375	14426	14413	14481	1045	70
1046 left	23120	23164	23141	23204	1046	64
1047 left	2867	2938	2894	2963	1047	156
1048 left	970	1084	1349	1429	1048	284
1049 left	1122	1200	1268	1321	1049	50
104:binLong:16 left left	9971	10043	10078	10137	104:binLong:16 left	40
104:binLong:44 left left	4421	4482	4635	4682	104:binLong:44 left	40
104:binLong:55 left left	20439	20495	20479	20558	104:binLong:55 left	50
104:binLong:57 left left	2009	2055	2097	2141	104:binLong:57 left	24
105 left	19647	19712	20046	20112	105	510
1050 left	1866	1967	1926	1986	1050	144
1051 left	18785	18865	19009	19075	1051	54
1052 left	16657	16729	16983	17028	1052	60
1053 left	16045	16108	16076	16128	1053	198
1054 left	13906	13960	13923	13998	1054	66
1054:binLong:72 left left	13999	14089	14239	14307	1054:binLong:72 left	26
1055 left	29529	29589	29573	29627	1055	62
1056 left	8704	8778	8757	8814	1056	126
1057 left	11341	11406	11807	11869	1057	58
1058 left	11912	11980	12125	12189	1058	104
1058:binShort:2 left left	8562	8598	8598	8642	1058:binShort:2 left	26
1059 left	17549	17654	18124	18186	1059	236
105:binLong:10 left left	19060	19124	19520	19564	105:binLong:10 left	38
105:binLong:11 left left	9556	9602	10891	10968	105:binLong:11 left	24
105:binLong:15 left left	1928	1987	2042	2109	105:binLong:15 left	24
105:binLong:23 left left	20196	20266	20775	20805	105:binLong:23 left	22
105:binLong:4 left left	11340	11549	11703	11784	105:binLong:4 left	160
105:binLong:43 left left	28823	28886	28970	29059	105:binLong:43 left	26
105:binShort:2 left left	1061	1107	1083	1146	105:binShort:2 left	40
105:binShort:3 left left	8235	8297	8267	8331	105:binShort:3 left	80
105:binShort:4 left left	637	700	657	736	105:binShort:4 left	152
106 left	4417	4469	4628	4682	106	384
1060 left	2700	2771	2749	2815	1060	68
1060:binLong:51 left left	4440	4505	4614	4672	1060:binLong:51 left	22
1061 left	16504	16552	16533	16596	1061	90
1062 left	3636	3681	3670	3729	1062	84
1062:binLong:28 left left	695	775	1605	1670	1062:binLong:28 left	100
1063 left	9801	9848	9865	9927	1063	46
1063:binLong:44 left left	21734	21764	22410	22474	1063:binLong:44 left	24
1064 left	13867	13936	14318	14358	1064	108
1064:binLong:36 left left	8998	9046	9189	9235	1064:binLong:36 left	30
1065 left	16798	16853	16830	16880	1065	82
1066 left	28376	28449	28424	28482	1066	86
1066:binLong:66 left left	27773	27821	29146	29230	1066:binLong:66 left	24
1067 left	11342	11394	11807	11866	1067	48
1068 left	19678	19747	20071	20113	1068	60
1068:binLong:48 left left	8532	8601	8686	8741	1068:binLong:48 left	30
1069 left	11213	11258	12011	12073	1069	62
1069:binLong:70 left left	6106	6173	6295	6338	1069:binLong:70 left	40
106:binLong:11 left left	985	1118	1290	1414	106:binLong:11 left	330
106:binLong:24 left left	15387	15451	16311	16375	106:binLong:24 left	42
106:binLong:55 left left	7519	7595	8210	8345	106:binLong:55 left	114
106:binShort:3 left left	17790	17847	17810	17866	106:binShort:3 left	60
107 left	21828	21883	22310	22378	107	194
1070 left	2498	2552	2632	2691	1070	54
1071 left	9982	10050	10024	10083	1071	102
1071:binLong:56 left left	10321	10373	10436	10466	1071:binLong:56 left	22
1072 left	16667	16723	16910	16982	1072	124
1072:binLong:39 left left	2413	2458	2480	2526	1072:binLong:39 left	26
1073 left	18837	18899	18884	18945	1073	70
1074 left	5947	6015	5974	6039	1074	120
1074:binLong:15 left left	25446	25478	25563	25624	1074:binLong:15 left	72
1075 left	28061	28144	28124	28168	1075	90
1076 left	18159	18231	18217	18304	1076	76
1077 left	5268	5373	5422	5513	1077	160
1078 left	3123	3194	3602	3648	1078	98
1079 left	10138	10197	10178	10238	1079	60
107:binLong:70 left left	8955	9011	9255	9298	107:binLong:70 left	22
107:binLong:8 left left	9570	9602	9882	9959	107:binLong:8 left	24
108 left	9424	9476	9905	9954	108	268
1080 left	13167	13255	13189	13269	1080	180
1081 left	16163	16204	16185	16252	1081	78
1082 left	17687	17735	17720	17762	1082	48
1083 left	5196	5256	5508	5572	1083	66
1084 left	21036	21085	21100	21137	1084	44
1085 left	9431	9576	9868	9943	1085	504
1086 left	13592	13659	14493	14551	1086	72
1087 left	27936	27988	27971	28017	1087	62
1088 left	14049	14103	14087	14158	1088	50
1088:binLong:72 left left	2900	2945	3105	3154	1088:binLong:72 left	24
1089 left	19659	19729	19682	19751	1089	190
108:binLong:2 left left	15395	15470	16332	16384	108:binLong:2 left	48
108:binLong:5 left left	4318	4384	4820	4885	108:binLong:5 left	132
108:binLong:55 left left	5686	5760	5760	5848	108:binLong:55 left	100
108:binShort:1 left left	15093	15151	15139	15191	108:binShort:1 left	22
108:binShort:2 left left	14978	15058	15015	15081	108:binShort:2 left	152
109 left	10938	10996	12362	12423	109	1004
1090 left	10301	10351	10725	10780	1090	60
1091 left	26997	27060	27023	27101	1091	130
1092 left	17539	17605	18116	18180	1092	50
1093 left	18079	18153	18086	18181	1093	370
1094 left	9429	9481	9888	9947	1094	134
1095 left	15112	15168	15148	15212	1095	76
1096 left	11215	11264	12289	12343	1096	84
1097 left	22707	22747	22736	22786	1097	72
1098 left	15060	15109	15080	15145	1098	106
1099 left	17098	17159	17211	17268	1099	364
109:binLong:10 left left	26447	26527	26978	27033	109:binLong:10 left	74
109:binLong:21 left left	5607	5673	9083	9129	109:binLong:21 left	24
109:binLong:6 left left	14962	15026	15035	15104	109:binLong:6 left	66
109:binShort:1 left left	6276	6318	6302	6356	109:binShort:1 left	56
109:binShort:3 left left	16607	16652	16632	16701	109:binShort:3 left	62
109:binShort:4 left left	6588	6628	6612	6677	109:binShort:4 left	24
10:binLong:13 left left	18590	18661	21042	21093	10:binLong:13 left	60
10:binLong:23 left left	28430	28513	28800	28923	10:binLong:23 left	44
10:binLong:25 left left	10380	10445	10529	10595	10:binLong:25 left	26
10:binLong:55 left left	3486	3567	3577	3619	10:binLong:55 left	50
10:binLong:6 left left	9398	9481	10123	10183	10:binLong:6 left	36
10:binLong:9 left left	28315	28393	28934	29068	10:binLong:9 left	196
10:binShort:3 left left	6007	6069	6026	6089	10:binShort:3 left	46
10:binShort:4 left left	23273	23335	23308	23377	10:binShort:4 left	26
11 left	28260	28303	29125	29176	11	916
110 left	28281	28374	29104	29158	110	304
1100 left	27370	27422	27692	27754	1100	50
1100:binLong:57 left left	11823	11876	12233	12298	1100:binLong:57 left	22
1101 left	15419	15495	17429	17486	1101	80
1102 left	17017	17065	17432	17497	1102	46
1103 left	11840	11910	11904	11961	1103	62
1104 left	868	1160	1246	1419	1104	1188
1104:binLong:37 left left	28825	28893	28947	28993	1104:binLong:37 left	22
1105 left	2069	2131	2092	2163	1105	244
1106 left	4121	4173	4158	4234	1106	54
1107 left	18065	18119	18208	18256	1107	50
1108 left	16221	16287	16357	16428	1108	90
1109 left	8228	8285	8270	8323	1109	92
1109:binLong:13 left left	3412	3469	3607	3642	1109:binLong:13 left	26
110:binLong:12 left left	13552	13642	14517	14628	110:binLong:12 left	92
110:binLong:55 left left	830	925	1416	1524	110:binLong:55 left	124
110:binLong:8 left left	6554	6604	7252	7307	110:binLong:8 left	82
110:binShort:3 left left	16211	16274	16257	16338	110:binShort:3 left	28
111 left	16630	16705	16983	17030	111	198
1110 left	13104	13151	13134	13227	1110	108
1111 left	1172	1259	1247	1303	1111	52
1112 left	6553	6600	7254	7308	1112	138
1113 left	4367	4416	4756	4831	1113	74
1114 left	2767	2828	3738	3815	1114	94
1115 left	7772	7864	8197	8260	1115	120
1116 left	17190	17235	17214	17266	1116	88
1117 left	16955	17033	17357	17446	1117	280
1118 left	28307	28364	28989	29073	1118	46
1119 left	803	872	1545	1610	1119	60
111:binLong:2 left left	4099	4190	4957	5029	111:binLong:2 left	74
111:binLong:27 left left	9477	9571	9894	9943	111:binLong:27 left	98
111:binLong:49 left left	17107	17167	17168	17242	111:binLong:49 left	322
111:binLong:55 left left	12053	12108	12681	12752	111:binLong:55 left	32
112 left	8543	8602	8621	8678	112	332
1120 left	6293	6341	6317	6367	1120	90
1121 left	28652	28710	28683	28754	1121	278
1122 left	16950	17031	17365	17446	1122	344
1123 left	19661	19793	20026	20114	1123	376
1124 left	12459	12512	12499	12562	1124	56
1125 left	8535	8602	8608	8658	1125	44
1126 left	2917	2967	3088	3132	1126	44
1127 left	1836	1906	1889	1943	1127	82
1128 left	8808	8862	9945	10013	1128	80
1129 left	29482	29549	29496	29566	1129	564
112:binLong:23 left left	25447	25517	25572	25627	112:binLong:23 left	104
112:binLong:24 left left	6856	6951	7170	7228	112:binLong:24 left	106
112:binLong:26 left left	7783	7839	8193	8256	112:binLong:26 left	28
112:binShort:2 left left	10192	10256	10234	10289	112:binShort:2 left	36
112:binShort:4 left left	12527	12591	12570	12622	112:binShort:4 left	30
113 left	11514	11576	11654	11723	113	1666
1130 left	20170	20275	20769	20807	1130	134
1131 left	839	907	883	966	1131	326
1131:binLong:28 left left	6004	6056	6514	6567	1131:binLong:28 left	40
1132 left	957	1042	1022	1066	1132	74
1133 left	2768	2850	2781	2865	1133	456
1134 left	4099	4166	4959	5030	1134	174
1135 left	8666	8720	8705	8763	1135	90
1135:binLong:34 left left	28409	28485	28768	28799	1135:binLong:34 left	34
1136 left	15827	15901	15849	15918	1136	164
1137 left	28262	28298	29114	29170	1137	206
1137:binLong:18 left left	21746	21770	21786	21838	1137:binLong:18 left	104
1137:binLong:49 left left	6114	6182	6189	6248	1137:binLong:49 left	204
1137:binLong:52 left left	17432	17491	17492	17578	1137:binLong:52 left	56
1138 left	26433	26517	26987	27040	1138	108
1139 left	1314	1391	1359	1420	1139	106
113:binLong:14 left left	16927	17062	17358	17447	113:binLong:14 left	192
113:binLong:22 left left	10076	10183	10755	10829	113:binLong:22 left	120
113:binLong:5 left left	2930	2977	3073	3124	113:binLong:5 left	22
114 left	6863	6946	7161	7227	114	392
1140 left	1948	1991	1995	2073	1140	518
1141 left	19874	19943	19921	19982	1141	86
1141:binLong:57 left left	2768	2804	3748	3805	1141:binLong:57 left	30
1141:binLong:61 left left	660	748	1615	1644	1141:binLong:61 left	22
1142 left	8958	9031	9508	9544	1142	62
1143 left	2859	2934	2879	2959	1143	214
1144 left	28363	28419	28401	28448	1144	90
1145 left	13801	13865	13837	13890	1145	86
1146 left	10376	10435	10580	10664	1146	92
1147 left	4390	4438	4409	4477	1147	96
1148 left	19835	19915	20064	20134	1148	72
1149 left	17978	18038	18005	18068	1149	102
114:binLong:20 left left	28458	28519	28709	28780	114:binLong:20 left	24
114:binLong:7 left left	11908	11962	12102	12194	114:binLong:7 left	48
114:binShort:3 left left	4981	5079	5018	5090	114:binShort:3 left	154
115 left	4451	4525	4647	4695	115	1696
1150 left	1556	1637	1577	1653	1150	158
1151 left	17544	17637	18100	18186	1151	254
1152 left	21052	21103	21105	21143	1152	46
1153 left	22472	22512	22512	22567	1153	60
1153:binLong:64 left left	18079	18130	18133	18184	1153:binLong:64 left	24
1154 left	15827	15875	15848	15914	1154	84
1154:binLong:35 left left	17443	17500	17508	17559	1154:binLong:35 left	28
1155 left	25107	25170	25125	25206	1155	164
1156 left	11720	11775	11799	11854	1156	56
1156:binLong:65 left left	13509	13572	14678	14726	1156:binLong:65 left	26
1157 left	2096	2156	2205	2265	1157	118
1158 left	28289	28343	29120	29157	1158	46
1159 left	8353	8410	8397	8463	1159	48
115:binLong:15 left left	28829	28891	28901	28988	115:binLong:15 left	66
115:binLong:19 left left	23658	23702	24964	25006	115:binLong:19 left	26
115:binLong:23 left left	19063	19144	19456	19547	115:binLong:23 left	22
115:binLong:31 left left	10171	10226	10250	10289	115:binLong:31 left	22
115:binLong:55 left left	3223	3306	3300	3412	115:binLong:55 left	1016
115:binShort:1 left left	12662	12723	12710	12763	115:binShort:1 left	26
115:binShort:2 left left	13178	13249	13236	13285	115:binShort:2 left	32
115:binShort:3 left left	13316	13363	13339	13408	115:binShort:3 left	112
115:binShort:4 left left	17975	18034	18013	18060	115:binShort:4 left	36
116 left	17448	17503	17512	17577	116	2172
1160 left	28426	28491	28757	28801	1160	60
1161 left	5134	5189	5171	5235	1161	100
1162 left	8687	8755	8778	8832	1162	60
1163 left	28332	28392	28370	28432	1163	108
1164 left	22714	22768	22756	22803	1164	74
1165 left	29148	29197	29178	29269	1165	108
1166 left	18685	18749	19008	19083	1166	86
1167 left	9437	9570	9883	9946	1167	396
1167:binLong:50 left left	2774	2805	3741	3791	1167:binLong:50 left	24
1168 left	4170	4247	4187	4268	1168	228
1169 left	4419	4471	4601	4670	1169	46
116:binLong:15 left left	4137	4183	5191	5240	116:binLong:15 left	26
116:binLong:21 left left	10427	10486	10543	10611	116:binLong:21 left	30
116:binLong:52 left left	631	692	723	757	116:binLong:52 left	22
116:binLong:55 left left	13595	13665	13634	13736	116:binLong:55 left	44
116:binLong:6 left left	5995	6146	6457	6566	116:binLong:6 left	738
116:binShort:3 left left	4774	4825	4811	4846	116:binShort:3 left	40
116:binShort:4 left left	5614	5670	5635	5703	116:binShort:4 left	154
117 left	11216	11265	12000	12070	117	428
1170 left	25432	25479	25754	25797	1170	102
1171 left	14559	14633	14616	14657	1171	82
1171:binLong:53 left left	1007	1084	1335	1383	1171:binLong:53 left	24
1172 left	17546	17608	18164	18191	1172	50
1173 left	12306	12370	12348	12394	1173	106
1174 left	9970	10042	10065	10131	1174	126
1175 left	29604	29662	29633	29686	1175	78
1176 left	14972	15040	15017	15080	1176	204
1177 left	5057	5118	5159	5206	1177	60
1178 left	10551	10596	10572	10641	1178	110
1179 left	1821	1870	1937	1976	1179	46
117:binLong:10 left left	7683	7731	7766	7826	117:binLong:10 left	36
117:binLong:64 left left	29597	29645	29856	29891	117:binLong:64 left	26
117:binShort:2 left left	21278	21342	21321	21360	117:binShort:2 left	36
118 left	11940	11988	12008	12066	118	446
1180 left	28262	28308	29125	29172	1180	196
1181 left	702	802	1544	1650	1181	1570
1182 left	4124	4196	5175	5237	1182	62
1183 left	29167	29222	29206	29268	1183	90
1184 left	4774	4815	4803	4853	1184	62
1185 left	15152	15191	15217	15277	1185	46
1186 left	16911	17032	17349	17446	1186	214
1187 left	26203	26239	26240	26315	1187	58
1188 left	10123	10192	10289	10352	1188	64
1189 left	628	685	728	758	1189	44
118:binLong:14 left left	12460	12522	12593	12636	118:binLong:14 left	28
118:binLong:55 left left	18806	18876	18897	18948	118:binLong:55 left	22
118:binLong:9 left left	901	964	1349	1424	118:binLong:9 left	24
118:binShort:1 left left	6181	6226	6211	6265	118:binShort:1 left	26
118:binShort:2 left left	23717	23764	23746	23798	118:binShort:2 left	28
118:binShort:4 left left	16391	16452	16421	16490	118:binShort:4 left	60
119 left	9966	10027	10078	10135	119	320
1190 left	11820	11874	12204	12282	1190	244
1191 left	6089	6137	6301	6361	1191	60
1192 left	7039	7101	7141	7167	1192	52
1193 left	18925	18979	19050	19116	1193	66
1194 left	11724	11784	11799	11853	1194	50
1195 left	17307	17368	17343	17398	1195	66
1196 left	16245	16300	16376	16425	1196	70
1197 left	20201	20278	20393	20428	1197	66
1198 left	19694	19782	20051	20113	1198	114
1199 left	5625	5679	8941	8993	1199	48
119:binLong:10 left left	1924	1999	2928	2976	119:binLong:10 left	46
119:binLong:16 left left	4101	4188	4963	5032	119:binLong:16 left	84
119:binLong:2 left left	18768	18817	18871	18940	119:binLong:2 left	38
119:binLong:55 left left	15154	15213	15244	15346	119:binLong:55 left	22
119:binLong:7 left left	8684	8755	8794	8835	119:binLong:7 left	22
119:binShort:1 left left	13792	13819	13808	13868	119:binShort:1 left	32
119:binShort:2 left left	18237	18297	18269	18331	119:binShort:2 left	64
11:binLong:15 left left	927	999	1360	1449	11:binLong:15 left	40
11:binLong:2 left left	4420	4478	4573	4672	11:binLong:2 left	68
11:binLong:4 left left	28417	28521	28873	28992	11:binLong:4 left	184
11:binLong:49 left left	26197	26262	26325	26365	11:binLong:49 left	26
11:binShort:3 left left	3547	3602	3586	3627	11:binShort:3 left	32
12 left	10077	10156	10766	10829	12	604
120 left	11464	11514	11703	11766	120	756
1200 left	2098	2163	2218	2267	1200	124
1201 left	3738	3805	3918	3987	1201	58
1202 left	29465	29555	29474	29564	1202	640
1203 left	2798	2857	3655	3697	1203	112
1204 left	5996	6142	6473	6567	1204	1362
1205 left	2869	2921	3625	3665	1205	52
1206 left	11211	11263	12217	12331	1206	164
1207 left	11286	11334	12040	12089	1207	46
1208 left	22428	22486	22464	22507	1208	96
1208:binLong:41 left left	5695	5762	5767	5800	1208:binLong:41 left	24
1209 left	13472	13520	14723	14794	1209	68
120:binLong:10 left left	12322	12395	12715	12765	120:binLong:10 left	54
120:binLong:17 left left	16938	16992	17390	17453	120:binLong:17 left	28
120:binLong:19 left left	2913	2958	3062	3138	120:binLong:19 left	36
120:binLong:23 left left	12066	12138	12187	12287	120:binLong:23 left	30
120:binLong:55 left left	6113	6242	6180	6341	120:binLong:55 left	636
120:binLong:7 left left	28633	28687	28699	28769	120:binLong:7 left	30
120:binShort:3 left left	29382	29466	29396	29477	120:binShort:3 left	348
121 left	2420	2469	2482	2527	121	118
1210 left	5704	5752	7498	7550	1210	74
1211 left	636	711	677	736	1211	318
1212 left	23973	24002	24047	24099	1212	50
1213 left	2103	2151	5635	5689	1213	48
1214 left	4420	4484	4588	4674	1214	88
1215 left	4144	4200	4849	4935	1215	52
1216 left	7684	7756	7774	7816	1216	76
1217 left	8947	9001	9234	9293	1217	116
1218 left	2100	2184	2174	2266	1218	210
1219 left	19833	19907	20073	20129	1219	70
121:binLong:9 left left	2239	2346	2353	2415	121:binLong:9 left	174
121:binShort:1 left left	15837	15892	15867	15917	121:binShort:1 left	52
121:binShort:2 left left	13313	13366	13330	13409	121:binShort:2 left	140
122 left	5883	5941	7375	7513	122	728
1220 left	16968	17035	17310	17435	1220	260
1221 left	2728	2806	4307	4364	1221	84
1222 left	4324	4400	4821	4886	1222	266
1223 left	1313	1370	1354	1401	1223	116
1224 left	14772	14835	14801	14877	1224	100
1225 left	8912	8948	10159	10207	1225	50
1226 left	7940	7986	8049	8125	1226	338
1227 left	19065	19143	19524	19566	1227	134
1228 left	28320	28374	28928	29053	1228	332
1229 left	3117	3175	3205	3269	1229	46
122:binLong:12 left left	16666	16755	16977	17027	122:binLong:12 left	28
122:binLong:2 left left	16420	16495	17416	17481	122:binLong:2 left	36
122:binLong:24 left left	30	91	3868	3981	122:binLong:24 left	66
122:binShort:1 left left	3865	3895	3887	3950	122:binShort:1 left	28
122:binShort:3 left left	8555	8612	8599	8666	122:binShort:3 left	30
123 left	6552	6615	7267	7303	123	684
1230 left	7994	8032	8021	8084	1230	60
1230:binLong:51 left left	7999	8042	8068	8105	1230:binLong:51 left	24
1231 left	10616	10668	10637	10713	1231	130
1232 left	663	741	1615	1657	1232	56
1233 left	10293	10350	10319	10377	1233	100
1234 left	8821	8871	8874	8928	1234	44
1235 left	6116	6175	6245	6288	1235	118
1236 left	15156	15191	15223	15290	1236	44
1237 left	2272	2345	2374	2421	1237	62
1238 left	8256	8311	8289	8348	1238	94
1239 left	28464	28527	28714	28768	1239	76
123:binLong:10 left left	6072	6103	6298	6359	123:binLong:10 left	22
123:binLong:12 left left	31	89	3898	3994	123:binLong:12 left	60
123:binLong:4 left left	2678	2732	3754	3805	123:binLong:4 left	24
123:binShort:1 left left	20631	20685	20667	20712	123:binShort:1 left	88
123:binShort:3 left left	435	533	504	561	123:binShort:3 left	204
123:binShort:4 left left	26952	27041	26995	27085	123:binShort:4 left	102
124 left	2794	2860	3630	3696	124	876
1240 left	28437	28480	28761	28812	1240	52
1241 left	28263	28303	29121	29184	1241	116
1242 left	8904	8946	10125	10185	1242	48
1243 left	4453	4526	4557	4649	1243	196
1244 left	12447	12517	12591	12639	1244	50
1245 left	770	834	808	867	1245	110
1246 left	4326	4402	4825	4887	1246	168
1247 left	825	882	1440	1530	1247	22
1248 left	22896	22938	23034	23091	1248	26
1249 left	28310	28379	29086	29128	1249	44
124:binLong:10 left left	3753	3794	3916	3983	124:binLong:10 left	34
124:binLong:24 left left	11828	11922	12162	12277	124:binLong:24 left	238
124:binLong:6 left left	23644	23732	24955	25005	124:binLong:6 left	22
124:binShort:3 left left	28427	28619	28501	28625	124:binShort:3 left	480
124:binShort:4 left left	10297	10358	10328	10371	124:binShort:4 left	78
125 left	5688	5755	5750	5804	125	1330
1250 left	2102	2160	2214	2259	1250	36
1251 left	11220	11264	12269	12334	1251	40
1251:binLong:58 left left	8123	8185	8209	8243	1251:binLong:58 left	22
1252 left	22882	22935	23035	23096	1252	24
1253 left	22884	22942	23034	23088	1253	22
1254 left	3108	3169	3613	3663	1254	22
1255 left	11844	11894	11918	11968	1255	32
1256 left	26752	26786	26813	26850	1256	28
1257 left	15157	15209	15214	15252	1257	24
1258 left	5275	5349	5514	5565	1258	64
1259 left	1159	1223	1256	1318	1259	32
125:binLong:18 left left	18761	18813	18878	18954	125:binLong:18 left	38
125:binLong:21 left left	28261	28338	29104	29172	125:binLong:21 left	150
125:binLong:23 left left	5674	5721	8777	8843	125:binLong:23 left	24
125:binLong:4 left left	32	101	3886	3975	125:binLong:4 left	62
125:binLong:58 left left	29223	29262	29305	29367	125:binLong:58 left	22
125:binLong:9 left left	15729	15783	16005	16080	125:binLong:9 left	24
125:binShort:1 left left	10778	10827	10808	10854	125:binShort:1 left	36
125:binShort:2 left left	12913	12992	12935	13017	125:binShort:2 left	116
125:binShort:3 left left	27041	27100	27090	27133	125:binShort:3 left	24
125:binShort:4 left left	25610	25665	25652	25695	125:binShort:4 left	24
126 left	5933	6009	6549	6594	126	364
1260 left	28448	28525	28719	28813	1260	88
1261 left	13927	13972	14289	14342	1261	32
1262 left	14901	14972	16029	16101	1262	38
1262:binLong:28 left left	12681	12711	12721	12777	1262:binLong:28 left	26
1263 left	20435	20467	20497	20551	1263	24
1264 left	10334	10384	10389	10434	1264	94
1265 left	16750	16788	16801	16857	1265	24
1266 left	18797	18886	19016	19083	1266	24
1267 left	11511	11570	11648	11710	1267	70
1268 left	3227	3299	3308	3364	1268	388
1269 left	28292	28371	29097	29153	1269	24
126:binLong:19 left left	11911	11963	12123	12186	126:binLong:19 left	58
126:binLong:6 left left	16697	16751	17431	17479	126:binLong:6 left	34
126:binShort:2 left left	28808	28863	28841	28915	126:binShort:2 left	58
127 left	15884	15933	16021	16080	127	210
1270 left	26194	26249	26337	26377	1270	22
1271 left	7034	7102	7154	7181	1271	22
1272 left	905	985	1352	1440	1272	50
1273 left	26205	26243	26275	26324	1273	44
1273:binLong:47 left left	4377	4425	4780	4828	1273:binLong:47 left	24
1274 left	20162	20236	20780	20806	1274	32
1275 left	28471	28535	28699	28773	1275	58
1276 left	5056	5116	5141	5193	1276	24
1277 left	28467	28513	28728	28782	1277	30
1278 left	7933	7986	8097	8133	1278	22
1279 left	28464	28524	28610	28705	1279	90
127:binLong:10 left left	16067	16139	16553	16610	127:binLong:10 left	22
127:binLong:24 left left	11466	11565	11691	11785	127:binLong:24 left	170
127:binLong:7 left left	2641	2702	3727	3803	127:binLong:7 left	26
128 left	18582	18638	21036	21097	128	316
1280 left	28264	28305	29128	29197	1280	40
1280:binLong:49 left left	16096	16133	16190	16254	1280:binLong:49 left	24
1281 left	2917	2970	2969	3025	1281	74
1282 left	11467	11512	11699	11763	1282	80
1282:binLong:54 left left	15159	15202	15204	15253	1282:binLong:54 left	30
1283 left	8944	8995	9260	9298	1283	24
1283:binLong:28 left left	727	776	807	857	1283:binLong:28 left	80
1284 left	5710	5756	7499	7547	1284	28
1285 left	4442	4504	4606	4658	1285	22
1286 left	2682	2729	2730	2778	1286	40
1287 left	10328	10370	10424	10477	1287	30
1288 left	31	92	509	568	1288	32
1289 left	26440	26556	26975	27034	1289	108
1289:binLong:64 left left	11501	11559	11673	11724	1289:binLong:64 left	26
128:binLong:11 left left	3694	3749	5663	5735	128:binLong:11 left	32
128:binLong:12 left left	18583	18630	21030	21096	128:binLong:12 left	38
128:binLong:3 left left	17019	17062	17442	17502	128:binLong:3 left	24
128:binShort:4 left left	12419	12496	12434	12505	128:binShort:4 left	194
129 left	4458	4528	4597	4653	129	728
1290 left	5061	5119	5189	5228	1290	22
1291 left	919	981	1349	1457	1291	54
1292 left	2786	2863	3625	3698	1292	92
1293 left	16433	16508	16551	16615	1293	84
1294 left	25427	25479	25739	25799	1294	32
1295 left	18083	18128	18206	18269	1295	24
1296 left	4405	4446	4620	4679	1296	26
1297 left	3220	3290	3343	3395	1297	420
1298 left	15419	15485	17423	17470	1298	22
1299 left	9430	9482	9909	9944	1299	26
129:binLong:10 left left	1955	1987	1998	2054	129:binLong:10 left	204
129:binShort:1 left left	10325	10390	10365	10428	129:binShort:1 left	756
129:binShort:3 left left	17057	17119	17102	17140	129:binShort:3 left	22
12:binLong:11 left left	19654	19786	20024	20118	12:binLong:11 left	186
12:binLong:15 left left	2794	2868	3647	3707	12:binLong:15 left	44
12:binLong:24 left left	28649	28694	28712	28770	12:binLong:24 left	22
12:binLong:55 left left	12892	12989	12951	13025	12:binLong:55 left	66
12:binLong:9 left left	27383	27424	27449	27501	12:binLong:9 left	26
12:binShort:3 left left	6134	6188	6162	6222	12:binShort:3 left	36
12:binShort:4 left left	436	546	503	563	12:binShort:4 left	234
13 left	11464	11514	11759	11811	13	328
130 left	28465	28520	28718	28775	130	344
1300 left	28297	28341	29087	29128	1300	26
1301 left	7037	7114	7128	7180	1301	100
1302 left	13534	13638	14628	14685	1302	142
1303 left	10384	10433	10584	10679	1303	32
1304 left	10830	10882	10961	11011	1304	40
1305 left	7529	7608	8244	8320	1305	104
1306 left	18683	18754	19019	19081	1306	54
1307 left	6108	6171	6300	6331	1307	24
1308 left	1133	1194	1265	1306	1308	28
1309 left	1042	1113	1291	1378	1309	132
130:binLong:2 left left	12088	12147	12194	12286	130:binLong:2 left	30
130:binLong:62 left left	5948	6006	7340	7375	130:binLong:62 left	22
130:binLong:7 left left	16095	16149	16566	16620	130:binLong:7 left	24
130:binLong:8 left left	20165	20225	20769	20805	130:binLong:8 left	26
130:binShort:1 left left	17829	17882	17863	17913	130:binShort:1 left	22
130:binShort:2 left left	3413	3484	3436	3504	130:binShort:2 left	190
130:binShort:3 left left	13110	13157	13136	13221	130:binShort:3 left	44
131 left	2725	2795	4320	4360	131	154
1310 left	15055	15107	15717	15773	1310	24
1311 left	2797	2857	3626	3701	1311	68
1312 left	22892	22942	23023	23087	1312	26
1313 left	824	885	1444	1505	1313	24
1314 left	28656	28705	28727	28777	1314	38
1315 left	13532	13589	14635	14675	1315	30
1316 left	28443	28506	28637	28707	1316	32
1316:binLong:33 left left	1118	1178	1265	1319	1316:binLong:33 left	22
1317 left	28322	28370	28996	29084	1317	42
1318 left	13519	13587	14680	14714	1318	22
1318:binLong:34 left left	17453	17489	17529	17588	1318:binLong:34 left	30
1319 left	19683	19777	20067	20114	1319	42
131:binLong:18 left left	10396	10456	10578	10643	131:binLong:18 left	32
131:binLong:27 left left	16665	16733	17416	17475	131:binLong:27 left	24
131:binLong:55 left left	832	890	1371	1444	131:binLong:55 left	24
131:binShort:1 left left	2685	2776	2725	2784	131:binShort:1 left	186
131:binShort:3 left left	24025	24089	24066	24110	131:binShort:3 left	88
131:binShort:4 left left	2719	2774	2764	2820	131:binShort:4 left	30
132 left	2920	2977	3098	3142	132	150
1320 left	19833	19902	20062	20116	1320	40
1321 left	4424	4467	4600	4674	1321	44
1322 left	28412	28479	28826	28930	1322	34
1323 left	17105	17153	17204	17274	1323	28
1324 left	2915	2971	3027	3063	1324	22
1325 left	11276	11356	12006	12077	1325	30
1326 left	28645	28707	28756	28808	1326	22
1327 left	8796	8862	9981	10026	1327	22
1328 left	14032	14088	14213	14269	1328	44
1329 left	9803	9850	9870	9935	1329	22
132:binLong:14 left left	15147	15206	15689	15748	132:binLong:14 left	24
132:binLong:4 left left	14956	15029	15059	15103	132:binLong:4 left	60
132:binLong:7 left left	5183	5280	5595	5663	132:binLong:7 left	128
132:binLong:9 left left	18581	18642	21038	21095	132:binLong:9 left	40
133 left	13546	13600	14524	14628	133	536
1330 left	15878	15940	15972	16046	1330	68
1331 left	28443	28508	28820	28930	1331	26
1332 left	4453	4516	4620	4674	1332	24
1333 left	8795	8859	9982	10035	1333	26
1334 left	6903	6950	7161	7228	1334	26
1335 left	4148	4202	4216	4261	1335	30
1336 left	2015	2057	2084	2132	1336	22
1337 left	6116	6170	6206	6267	1337	122
1338 left	11917	11949	12045	12104	1338	22
1339 left	11468	11553	11699	11786	1339	126
133:binLong:14 left left	2873	2925	3612	3656	133:binLong:14 left	28
133:binLong:17 left left	8958	9021	9507	9543	133:binLong:17 left	34
133:binLong:2 left left	16675	16771	16859	16969	133:binLong:2 left	166
133:binLong:21 left left	11906	11968	12121	12203	133:binLong:21 left	50
133:binLong:24 left left	1462	1517	1539	1600	133:binLong:24 left	28
133:binShort:3 left left	17932	17980	17969	18024	133:binShort:3 left	26
133:binShort:4 left left	17943	17998	17979	18038	133:binShort:4 left	32
134 left	29649	29692	29810	29864	134	154
1340 left	16261	16313	16376	16427	1340	28
1341 left	1120	1179	1248	1302	1341	26
1342 left	1802	1859	1948	1982	1342	28
1343 left	11504	11560	11657	11728	1343	22
1344 left	4006	4060	8929	8992	1344	24
1345 left	2030	2086	5680	5736	1345	34
1346 left	13952	14004	14213	14272	1346	22
1347 left	2503	2554	2602	2671	1347	62
1348 left	8912	8945	10153	10212	1348	24
1349 left	28471	28521	28637	28719	1349	32
134:binLong:19 left left	10100	10171	10772	10827	134:binLong:19 left	28
134:binLong:24 left left	18761	18818	18845	18932	134:binLong:24 left	48
134:binShort:1 left left	11351	11402	11387	11444	134:binShort:1 left	32
135 left	31	92	3924	3984	135	232
1350 left	10823	10882	10910	10963	1350	140
1351 left	1083	1156	1245	1306	1351	96
1352 left	2798	2855	3651	3710	1352	60
1352:binLong:67 left left	28373	28442	28953	29030	1352:binLong:67 left	24
1353 left	10086	10126	10779	10826	1353	28
1354 left	11916	11980	12136	12189	1354	64
1354:binLong:73 left left	6111	6178	6287	6327	1354:binLong:73 left	42
1355 left	9372	9441	10143	10182	1355	48
1356 left	16987	17029	17318	17391	1356	24
1357 left	27725	27770	29316	29362	1357	26
1358 left	11459	11530	11698	11781	1358	128
1359 left	26756	26802	26813	26853	1359	22
135:binLong:11 left left	22916	22968	23024	23085	135:binLong:11 left	22
135:binLong:16 left left	1104	1156	1272	1328	135:binLong:16 left	24
135:binLong:17 left left	10070	10140	10767	10840	135:binLong:17 left	66
135:binLong:33 left left	29215	29269	29308	29350	135:binLong:33 left	22
135:binLong:6 left left	8965	9047	9483	9539	135:binLong:6 left	48
135:binLong:8 left left	2103	2173	2200	2261	135:binLong:8 left	82
135:binShort:1 left left	6511	6551	6536	6587	135:binShort:1 left	64
135:binShort:2 left left	7510	7553	7541	7576	135:binShort:2 left	24
135:binShort:3 left left	19673	19749	19709	19761	135:binShort:3 left	92
135:binShort:4 left left	7066	7135	7110	7159	135:binShort:4 left	68
136 left	15162	15203	15210	15276	136	106
1360 left	20171	20247	20777	20805	1360	24
1361 left	11223	11267	12273	12342	1361	26
1362 left	28461	28549	28595	28713	1362	108
1363 left	16980	17029	17310	17389	1363	30
1364 left	11212	11261	12285	12335	1364	38
1365 left	11347	11403	11803	11857	1365	38
1366 left	3494	3548	3572	3620	1366	120
1367 left	2652	2728	4321	4363	1367	30
1368 left	9425	9465	9901	9944	1368	22
1369 left	5183	5258	5591	5649	1369	22
136:binLong:14 left left	10364	10465	10609	10663	136:binLong:14 left	62
136:binLong:23 left left	12452	12522	12571	12639	136:binLong:23 left	28
136:binLong:9 left left	26506	26579	26988	27035	136:binLong:9 left	36
136:binShort:4 left left	24285	24341	24313	24369	136:binShort:4 left	50
137 left	15708	15850	15856	15921	137	664
1370 left	16618	16704	16980	17031	1370	36
1371 left	28471	28538	28698	28772	1371	58
1372 left	5701	5751	5778	5813	1372	22
1373 left	3105	3173	3613	3664	1373	26
1374 left	7943	8004	8065	8129	1374	156
1374:binLong:62 left left	29636	29703	29837	29884	1374:binLong:62 left	22
1375 left	15888	15935	16040	16072	1375	22
1376 left	10079	10182	10768	10827	1376	122
1377 left	21049	21093	21101	21141	1377	24
1378 left	17529	17602	18120	18187	1378	62
1379 left	1814	1852	1934	1977	1379	22
137:binLong:12 left left	6909	6971	7165	7228	137:binLong:12 left	24
137:binLong:19 left left	13364	13425	14770	14848	137:binLong:19 left	56
137:binLong:24 left left	2105	2155	2170	2244	137:binLong:24 left	36
138 left	28301	28375	29120	29167	138	440
1380 left	4422	4485	4597	4671	1380	76
1380:binLong:67 left left	28644	28707	28772	28800	1380:binLong:67 left	26
1381 left	16210	16286	16366	16429	1381	62
1382 left	22686	22725	22757	22805	1382	22
1383 left	26203	26256	26324	26364	1383	24
1384 left	7782	7867	8196	8260	1384	66
1385 left	3738	3804	3914	3983	1385	24
1386 left	28452	28522	28760	28797	1386	48
1387 left	26453	26521	26987	27034	1387	28
1388 left	19071	19157	19527	19572	1388	32
1389 left	10402	10464	10543	10622	1389	38
138:binLong:11 left left	6082	6134	6434	6519	138:binLong:11 left	26
138:binLong:22 left left	30	90	3877	3980	138:binLong:22 left	56
138:binLong:47 left left	7385	7437	7447	7477	138:binLong:47 left	30
138:binShort:2 left left	17955	18024	17993	18056	138:binShort:2 left	60
139 left	2269	2336	2481	2536	139	190
1390 left	5045	5117	5180	5232	1390	24
1391 left	11460	11518	11730	11790	1391	26
1392 left	2918	2997	3058	3131	1392	92
1393 left	3740	3805	3928	3992	1393	24
1394 left	13544	13611	14516	14629	1394	102
1395 left	28318	28368	28966	29067	1395	38
1396 left	19064	19158	19531	19562	1396	56
1397 left	10385	10455	10584	10671	1397	38
1397:binLong:28 left left	28648	28713	28772	28801	1397:binLong:28 left	42
1398 left	39	91	505	578	1398	24
1399 left	8809	8862	9964	10023	1399	32
139:binLong:12 left left	10126	10204	10760	10821	139:binLong:12 left	32
139:binLong:23 left left	26440	26550	26971	27044	139:binLong:23 left	98
139:binLong:25 left left	5996	6059	6481	6568	139:binLong:25 left	288
139:binLong:9 left left	12335	12402	12652	12739	139:binLong:9 left	30
139:binShort:2 left left	1517	1576	1538	1606	139:binShort:2 left	76
139:binShort:3 left left	29706	29794	29708	29800	139:binShort:3 left	644
13:binLong:14 left left	14920	15000	16043	16093	13:binLong:14 left	30
13:binLong:19 left left	10383	10451	10609	10675	13:binLong:19 left	48
13:binLong:24 left left	26463	26549	26848	26927	13:binLong:24 left	32
13:binLong:55 left left	1002	1118	1335	1402	13:binLong:55 left	84
13:binShort:2 left left	13798	13839	13822	13874	13:binShort:2 left	48
13:binShort:3 left left	935	993	964	1024	13:binShort:3 left	202
13:binShort:4 left left	3114	3188	3160	3248	13:binShort:4 left	68
14 left	15882	15950	15964	16052	14	358
140 left	16087	16144	16162	16213	140	118
1400 left	9569	9618	10913	10968	1400	28
1400:binLong:54 left left	6851	6900	7199	7241	1400:binLong:54 left	22
1401 left	16907	17046	17316	17442	1401	208
1402 left	28336	28522	28904	29020	1402	240
1403 left	28838	28885	28905	28980	1403	36
1404 left	2106	2150	2691	2749	1404	54
1405 left	5945	6001	7325	7378	1405	24
1406 left	19693	19777	20063	20111	1406	36
1407 left	3421	3482	3594	3639	1407	36
1407:binLong:45 left left	845	891	901	958	1407:binLong:45 left	24
1408 left	26515	26556	26979	27035	1408	26
1409 left	23178	23232	23585	23621	1409	22
140:binLong:17 left left	20167	20247	20760	20807	140:binLong:17 left	40
140:binLong:35 left left	13510	13572	14683	14719	140:binLong:35 left	26
140:binLong:55 left left	4124	4197	4859	4939	140:binLong:55 left	84
140:binLong:57 left left	2906	2954	3075	3133	140:binLong:57 left	26
140:binLong:9 left left	25306	25371	25396	25449	140:binLong:9 left	28
140:binShort:1 left left	12416	12480	12438	12497	140:binShort:1 left	210
140:binShort:2 left left	27462	27522	27502	27571	140:binShort:2 left	30
140:binShort:3 left left	4061	4125	4095	4151	140:binShort:3 left	50
141 left	9375	9452	10146	10183	141	290
1410 left	13368	13429	14801	14843	1410	42
1411 left	18588	18635	21015	21093	1411	58
1412 left	25678	25730	25754	25789	1412	28
1413 left	817	898	1540	1591	1413	40
1414 left	6124	6172	6271	6342	1414	42
1415 left	2825	2852	2879	2928	1415	154
1416 left	2022	2057	2080	2133	1416	22
1417 left	4100	4163	4973	5028	1417	58
1418 left	13569	13635	14516	14576	1418	24
1419 left	15890	15931	16040	16089	1419	22
141:binLong:2 left left	5837	5893	7495	7538	141:binLong:2 left	24
141:binLong:23 left left	19838	19941	20049	20132	141:binLong:23 left	52
141:binLong:25 left left	10376	10435	10609	10665	141:binLong:25 left	30
141:binLong:4 left left	13600	13654	14504	14579	141:binLong:4 left	26
141:binLong:5 left left	25409	25460	25768	25812	141:binLong:5 left	22
141:binLong:7 left left	4148	4189	4247	4329	141:binLong:7 left	28
141:binShort:1 left left	19651	19704	19673	19740	141:binShort:1 left	78
142 left	14962	15025	15038	15111	142	668
1420 left	1909	1980	2940	2974	1420	54
1421 left	11949	11994	12006	12064	1421	36
1422 left	747	839	1574	1631	1422	34
1423 left	20163	20239	20769	20814	1423	36
1424 left	11218	11274	11302	11361	1424	26
1425 left	11463	11534	11699	11784	1425	128
1426 left	13532	13589	14630	14697	1426	110
1427 left	12863	12924	13083	13146	1427	24
1428 left	9369	9437	10144	10183	1428	28
1429 left	28365	28449	28950	29038	1429	38
142:binLong:16 left left	25403	25452	25749	25803	142:binLong:16 left	34
142:binLong:26 left left	7937	7997	8049	8130	142:binLong:26 left	118
142:binLong:3 left left	16705	16768	16843	16916	142:binLong:3 left	66
142:binShort:1 left left	16891	16934	16921	16981	142:binShort:1 left	22
142:binShort:3 left left	5485	5559	5533	5583	142:binShort:3 left	64
143 left	28827	28883	28927	28985	143	276
1430 left	4410	4455	4596	4659	1430	22
1431 left	11859	11903	11910	11972	1431	32
1432 left	2109	2150	2695	2748	1432	26
1433 left	7529	7589	8242	8325	1433	80
1434 left	23187	23241	23581	23622	1434	22
1435 left	9555	9618	10909	10966	1435	30
1436 left	18808	18904	19008	19080	1436	52
1437 left	21829	21890	22313	22361	1437	24
1437:binLong:66 left left	28363	28447	28957	29058	1437:binLong:66 left	28
1438 left	2099	2152	2220	2271	1438	54
1439 left	8955	9010	9243	9297	1439	22
143:binLong:11 left left	2632	2698	3751	3808	143:binLong:11 left	26
143:binLong:5 left left	5270	5333	5528	5565	143:binLong:5 left	36
143:binLong:9 left left	2770	2852	3752	3805	143:binLong:9 left	36
143:binShort:1 left left	152	202	185	267	143:binShort:1 left	26
143:binShort:2 left left	12042	12109	12080	12137	143:binShort:2 left	84
143:binShort:3 left left	15439	15495	15480	15530	143:binShort:3 left	22
143:binShort:4 left left	5468	5540	5503	5567	143:binShort:4 left	138
144 left	8947	9007	9221	9294	144	298
1440 left	4099	4158	4973	5033	1440	66
1441 left	26401	26490	26978	27030	1441	42
1442 left	5878	5940	7388	7460	1442	34
1443 left	11510	11568	11650	11723	1443	84
1444 left	10114	10185	10775	10827	1444	26
1445 left	11515	11569	11644	11712	1445	88
1446 left	28633	28687	28707	28767	1446	22
1447 left	768	844	1555	1622	1447	28
1448 left	9980	10056	10078	10129	1448	44
1449 left	13936	13992	14289	14324	1449	26
144:binLong:13 left left	20163	20223	20778	20813	144:binLong:13 left	28
144:binLong:14 left left	4378	4416	4696	4736	144:binLong:14 left	24
144:binLong:16 left left	2649	2728	4316	4361	144:binLong:16 left	32
144:binLong:2 left left	26416	26487	27144	27171	144:binLong:2 left	26
144:binLong:24 left left	25430	25484	25754	25799	144:binLong:24 left	28
144:binLong:25 left left	2230	2293	2356	2437	144:binLong:25 left	80
144:binLong:67 left left	29635	29704	29833	29886	144:binLong:67 left	24
144:binShort:2 left left	19798	19845	19826	19888	144:binShort:2 left	130
144:binShort:3 left left	2769	2839	2791	2860	144:binShort:3 left	214
144:binShort:4 left left	3791	3842	3813	3874	144:binShort:4 left	48
145 left	703	785	1535	1649	145	3244
1450 left	25448	25510	25572	25626	1450	62
1450:binLong:32 left left	17520	17592	18151	18193	1450:binLong:32 left	34
1451 left	13549	13585	14635	14690	1451	26
1452 left	808	875	1543	1603	1452	30
1452:binLong:30 left left	12605	12645	12712	12767	1452:binLong:30 left	24
1453 left	15815	15857	15848	15893	1453	22
1454 left	8813	8868	9958	10033	1454	32
1455 left	28282	28368	29098	29150	1455	40
1456 left	5275	5340	5421	5512	1456	62
1457 left	9427	9477	9911	9939	1457	24
1458 left	15884	15930	16043	16085	1458	22
1459 left	16699	16769	16862	16916	1459	70
145:binLong:19 left left	10077	10134	10750	10827	145:binLong:19 left	82
145:binLong:55 left left	1137	1234	1355	1415	145:binLong:55 left	32
145:binLong:8 left left	16971	17024	17326	17397	145:binLong:8 left	24
145:binLong:9 left left	890	943	1378	1456	145:binLong:9 left	26
145:binShort:1 left left	17426	17480	17460	17510	145:binShort:1 left	46
146 left	8946	9011	9230	9298	146	454
1460 left	2648	2712	4306	4360	1460	26
1461 left	16424	16511	16555	16610	1461	86
1461:binLong:71 left left	2174	2215	2678	2729	1461:binLong:71 left	22
1462 left	23167	23241	23585	23618	1462	24
1463 left	926	981	1360	1420	1463	36
1463:binLong:34 left left	17453	17494	17495	17569	1463:binLong:34 left	52
1464 left	2433	2474	2479	2528	1464	30
1465 left	18585	18639	21015	21093	1465	66
1466 left	4367	4418	4763	4831	1466	44
1467 left	2922	2995	3054	3129	1467	62
1468 left	11232	11270	11301	11353	1468	24
1469 left	8348	8405	8487	8565	1469	36
146:binShort:1 left left	24566	24637	24613	24664	146:binShort:1 left	50
146:binShort:3 left left	13797	13846	13831	13869	146:binShort:3 left	34
146:binShort:4 left left	12538	12610	12594	12632	146:binShort:4 left	38
147 left	3228	3290	3303	3366	147	1912
1470 left	2798	2863	3634	3691	1470	88
1471 left	5263	5345	5504	5564	1471	70
1472 left	13835	13938	14298	14366	1472	128
1473 left	10294	10354	10739	10798	1473	28
1474 left	2381	2434	2650	2711	1474	30
1475 left	4422	4502	4602	4666	1475	44
1476 left	22886	22943	23020	23091	1476	28
1476:binLong:62 left left	8141	8181	8230	8267	1476:binLong:62 left	22
1477 left	28296	28347	29082	29135	1477	36
1478 left	958	1026	1386	1457	1478	36
1479 left	28467	28520	28608	28699	1479	56
147:binLong:11 left left	15043	15115	15706	15771	147:binLong:11 left	44
147:binLong:22 left left	13363	13439	14765	14855	147:binLong:22 left	66
147:binLong:26 left left	5935	5980	7308	7367	147:binLong:26 left	24
147:binLong:55 left left	8543	8603	8594	8702	147:binLong:55 left	70
147:binShort:3 left left	12544	12606	12580	12633	147:binShort:3 left	52
147:binShort:4 left left	29419	29495	29476	29539	147:binShort:4 left	64
148 left	3127	3196	3592	3647	148	216
1480 left	28459	28527	28625	28712	1480	50
1481 left	13525	13634	14628	14698	1481	130
1482 left	14022	14095	14193	14238	1482	24
1482:binLong:41 left left	4088	4141	4979	5036	1482:binLong:41 left	24
1483 left	19824	19890	20082	20128	1483	28
1484 left	17552	17646	18124	18176	1484	34
1485 left	28317	28380	28946	29036	1485	30
1485:binLong:45 left left	13505	13550	14677	14718	1485:binLong:45 left	28
1486 left	27217	27265	27308	27345	1486	28
1487 left	1794	1849	1949	1977	1487	22
1487:binLong:53 left left	8282	8330	8355	8388	1487:binLong:53 left	22
1488 left	2799	2863	3629	3688	1488	54
1489 left	28635	28686	28710	28762	1489	30
148:binLong:10 left left	11913	11955	12135	12184	148:binLong:10 left	26
148:binLong:11 left left	2648	2709	4297	4360	148:binLong:11 left	26
148:binLong:17 left left	7900	7951	8106	8186	148:binLong:17 left	24
148:binLong:21 left left	8803	8852	9965	10022	148:binLong:21 left	26
148:binLong:55 left left	630	721	692	759	148:binLong:55 left	122
148:binLong:6 left left	8325	8405	8808	8861	148:binLong:6 left	24
149 left	10305	10346	10664	10755	149	180
1490 left	20169	20243	20776	20805	1490	34
1491 left	4413	4466	4593	4672	1491	36
1492 left	5269	5334	5512	5568	1492	62
1493 left	28653	28713	28752	28794	1493	38
1494 left	15161	15201	15210	15253	1494	28
1495 left	28477	28524	28641	28682	1495	22
1496 left	14914	14976	16033	16088	1496	24
1497 left	5939	6001	7329	7371	1497	24
1498 left	2635	2707	4321	4366	1498	32
1499 left	13828	13890	14303	14361	1499	56
149:binLong:26 left left	929	991	1350	1452	149:binLong:26 left	22
149:binShort:3 left left	7633	7688	7673	7732	149:binShort:3 left	40
149:binShort:4 left left	16548	16609	16587	16664	149:binShort:4 left	38
14:binLong:11 left left	17545	17625	18038	18157	14:binLong:11 left	28
14:binLong:14 left left	4320	4405	4831	4885	14:binLong:14 left	138
14:binLong:22 left left	15401	15510	17411	17478	14:binLong:22 left	74
14:binLong:4 left left	3756	3826	3882	3958	14:binLong:4 left	26
14:binLong:55 left left	8681	8782	8733	8820	14:binLong:55 left	48
14:binLong:9 left left	779	883	1506	1614	14:binLong:9 left	90
14:binShort:1 left left	16000	16057	16016	16088	14:binShort:1 left	78
14:binShort:2 left left	10908	10961	10920	10991	14:binShort:2 left	62
14:binShort:4 left left	12943	13023	13000	13047	14:binShort:4 left	32
15 left	16953	17031	17377	17446	15	644
150 left	8540	8610	8620	8675	150	180
1500 left	7763	7830	8217	8261	1500	24
1501 left	29651	29722	29788	29881	1501	308
1502 left	953	1022	1393	1456	1502	34
1503 left	28468	28531	28609	28708	1503	92
1504 left	13364	13431	14769	14842	1504	82
1505 left	1809	1855	1884	1928	1505	24
1506 left	25673	25716	25754	25791	1506	26
1507 left	4450	4517	4625	4692	1507	46
1508 left	3797	3841	3857	3924	1508	46
1509 left	25669	25726	25750	25791	1509	30
150:binLong:14 left left	8973	9065	9483	9537	150:binLong:14 left	40
150:binShort:1 left left	8005	8078	8027	8101	150:binShort:1 left	104
151 left	11216	11268	12253	12340	151	322
1510 left	1039	1150	1276	1380	1510	168
1511 left	10388	10440	10575	10667	1511	54
1512 left	5935	6005	7325	7382	1512	138
1513 left	16211	16280	16362	16430	1513	50
1514 left	704	796	1541	1649	1514	830
1515 left	16450	16484	16496	16570	1515	24
1516 left	25409	25455	25764	25823	1516	34
1517 left	18781	18885	19019	19076	1517	22
1518 left	28450	28527	28591	28712	1518	104
1519 left	7944	7986	8053	8126	1519	136
151:binLong:11 left left	8270	8324	8641	8706	151:binLong:11 left	24
151:binLong:13 left left	11856	11928	12172	12245	151:binLong:13 left	62
151:binLong:23 left left	8317	8405	8813	8864	151:binLong:23 left	30
151:binLong:30 left left	28636	28686	28726	28779	151:binLong:30 left	24
151:binLong:4 left left	15878	15935	15969	16046	151:binLong:4 left	70
151:binLong:55 left left	10425	10508	10527	10578	151:binLong:55 left	34
152 left	16623	16764	16851	16941	152	458
1520 left	3227	3286	3330	3372	1520	24
1521 left	784	848	1555	1624	1521	24
1522 left	17102	17163	17211	17270	1522	274
1523 left	28466	28523	28625	28697	1523	58
1524 left	1925	1984	2940	2976	1524	36
1525 left	28259	28307	29133	29179	1525	44
1526 left	18818	18905	19005	19077	1526	54
1526:binLong:58 left left	3242	3288	3413	3484	1526:binLong:58 left	24
1527 left	3753	3801	3885	3964	1527	48
1528 left	2376	2432	2646	2707	1528	22
1529 left	29605	29651	29845	29887	1529	38
152:binLong:40 left left	4455	4503	4580	4629	152:binLong:40 left	22
152:binLong:5 left left	1056	1120	1324	1394	152:binLong:5 left	48
152:binLong:55 left left	17536	17609	18185	18234	152:binLong:55 left	26
152:binShort:1 left left	20003	20063	20041	20093	152:binShort:1 left	44
152:binShort:3 left left	25097	25143	25119	25182	152:binShort:3 left	58
153 left	2095	2151	2204	2263	153	330
1530 left	3747	3801	3881	3960	1530	22
1531 left	11466	11558	11701	11783	1531	156
1532 left	11464	11538	11701	11785	1532	138
1533 left	19653	19786	20038	20111	1533	186
1534 left	2636	2724	4320	4368	1534	22
1535 left	13363	13434	14791	14846	1535	54
1536 left	23178	23236	23587	23626	1536	24
1537 left	2113	2155	2175	2229	1537	34
1538 left	18680	18746	19004	19082	1538	34
1539 left	989	1109	1290	1420	1539	310
153:binLong:13 left left	12350	12416	12718	12767	153:binLong:13 left	66
153:binLong:17 left left	8289	8387	8810	8858	153:binLong:17 left	26
153:binLong:23 left left	7911	8002	8017	8132	153:binLong:23 left	222
153:binLong:25 left left	16433	16480	16918	16984	153:binLong:25 left	26
153:binShort:1 left left	17345	17397	17385	17430	153:binShort:1 left	26
153:binShort:3 left left	12378	12414	12399	12453	153:binShort:3 left	26
153:binShort:4 left left	7504	7555	7526	7581	153:binShort:4 left	46
154 left	14019	14100	14109	14187	154	10054
1540 left	18941	18979	19039	19105	1540	70
1540:binLong:38 left left	2918	2972	3038	3067	1540:binLong:38 left	24
1541 left	7788	7835	8195	8251	1541	26
1542 left	27720	27770	29312	29358	1542	22
1543 left	8946	9007	9226	9296	1543	102
1544 left	5213	5267	5514	5572	1544	38
1545 left	2427	2470	2476	2524	1545	26
1546 left	21040	21097	21105	21137	1546	24
1547 left	5919	5972	7346	7377	1547	28
1548 left	17576	17649	18128	18216	1548	36
1549 left	21050	21090	21097	21130	1549	22
154:binLong:16 left left	2106	2164	2685	2749	154:binLong:16 left	84
154:binLong:17 left left	9439	9606	9888	9947	154:binLong:17 left	246
154:binLong:18 left left	16449	16474	16480	16558	154:binLong:18 left	34
154:binLong:23 left left	5686	5752	8634	8740	154:binLong:23 left	30
155 left	16961	17035	17322	17436	155	266
1550 left	8134	8185	8226	8265	1550	22
1551 left	29665	29707	29803	29852	1551	96
1552 left	6856	6921	7166	7228	1552	40
1553 left	10084	10181	10771	10829	1553	106
1554 left	13534	13597	14533	14624	1554	70
1555 left	28338	28371	28980	29056	1555	26
1556 left	11851	11889	11903	11968	1556	44
1557 left	9969	10024	10074	10138	1557	32
1558 left	15050	15108	15723	15775	1558	30
1559 left	16408	16481	16544	16599	1559	26
1559:binLong:31 left left	5699	5750	5750	5798	1559:binLong:31 left	24
155:binLong:14 left left	5666	5744	5759	5803	155:binLong:14 left	32
155:binLong:3 left left	2762	2831	3752	3805	155:binLong:3 left	28
155:binLong:7 left left	10381	10471	10564	10663	155:binLong:7 left	86
155:binShort:1 left left	7720	7780	7754	7805	155:binShort:1 left	74
155:binShort:2 left left	15153	15224	15170	15241	155:binShort:2 left	156
155:binShort:3 left left	10321	10394	10368	10428	155:binShort:3 left	872
156 left	3228	3300	3312	3366	156	13516
1560 left	4416	4451	4593	4665	1560	30
1561 left	1162	1243	1265	1316	1561	46
1561:binLong:52 left left	16749	16789	16835	16871	1561:binLong:52 left	32
1562 left	10084	10130	10779	10821	1562	38
1563 left	12856	12915	13011	13070	1563	46
1564 left	16420	16512	16559	16625	1564	74
1565 left	10388	10456	10588	10669	1565	56
1566 left	26742	26792	26814	26861	1566	32
1567 left	28318	28375	28982	29054	1567	36
1568 left	2242	2345	2373	2419	1568	36
1569 left	17520	17596	18165	18217	1569	22
156:binLong:10 left left	19652	19708	20064	20111	156:binLong:10 left	24
156:binLong:28 left left	16624	16702	16923	16993	156:binLong:28 left	26
156:binShort:1 left left	21021	21055	21045	21116	156:binShort:1 left	28
156:binShort:4 left left	22700	22743	22724	22786	156:binShort:4 left	24
157 left	6855	6917	7165	7227	157	286
1570 left	8134	8181	8222	8268	1570	24
1571 left	28300	28360	29129	29222	1571	24
1572 left	25656	25720	25754	25789	1572	22
1573 left	22700	22729	22761	22809	1573	24
1574 left	12590	12652	12649	12713	1574	42
1575 left	18927	18977	19019	19087	1575	30
1576 left	4418	4479	4621	4674	1576	28
1577 left	7522	7610	8242	8325	1577	86
1578 left	28465	28517	28660	28720	1578	24
1579 left	25410	25455	25768	25820	1579	32
157:binLong:21 left left	12336	12393	12709	12755	157:binLong:21 left	58
157:binLong:22 left left	10542	10599	11354	11391	157:binLong:22 left	22
157:binLong:5 left left	19651	19711	20055	20108	157:binLong:5 left	34
157:binLong:55 left left	5624	5683	8884	8964	157:binLong:55 left	132
157:binLong:6 left left	27	89	3909	3983	157:binLong:6 left	62
157:binShort:2 left left	5132	5158	5151	5208	157:binShort:2 left	22
157:binShort:3 left left	18437	18496	18468	18533	157:binShort:3 left	42
158 left	13828	13887	14293	14362	158	1002
1580 left	26753	26810	26809	26852	1580	28
1581 left	20163	20237	20777	20811	1581	42
1582 left	28648	28712	28705	28767	1582	36
1583 left	4416	4456	4600	4668	1583	26
1584 left	13533	13592	14547	14635	1584	76
1585 left	17542	17598	18169	18260	1585	22
1586 left	22902	22947	23024	23085	1586	26
1587 left	15064	15110	15727	15764	1587	22
1588 left	5960	6006	6540	6586	1588	76
1589 left	18922	18979	19023	19099	1589	42
158:binLong:55 left left	12087	12154	12156	12300	158:binLong:55 left	54
158:binShort:1 left left	22719	22789	22773	22810	158:binShort:1 left	26
158:binShort:4 left left	19379	19430	19415	19479	158:binShort:4 left	36
159 left	28464	28521	28629	28704	159	164
1590 left	2798	2861	2902	2941	1590	22
1591 left	3222	3294	3323	3391	1591	506
1592 left	15060	15111	15715	15769	1592	32
1592:binLong:48 left left	4086	4140	4984	5036	1592:binLong:48 left	24
1593 left	10389	10461	10539	10615	1593	42
1594 left	28298	28344	29104	29139	1594	22
1595 left	9554	9603	9912	9973	1595	24
1596 left	1135	1219	1256	1330	1596	24
1597 left	2917	2981	3079	3130	1597	34
1598 left	1808	1853	1931	1969	1598	24
1599 left	13601	13664	14492	14574	1599	30
159:binLong:20 left left	3732	3792	3902	3974	159:binLong:20 left	30
159:binLong:4 left left	28329	28374	28915	29061	159:binLong:4 left	200
159:binLong:55 left left	15796	15878	15845	15922	159:binLong:55 left	60
159:binLong:6 left left	2804	2883	3633	3692	159:binLong:6 left	74
159:binShort:1 left left	4576	4614	4596	4651	159:binShort:1 left	40
159:binShort:2 left left	28385	28455	28439	28490	159:binShort:2 left	50
15:binLong:15 left left	18748	18813	18997	19080	15:binLong:15 left	118
15:binLong:22 left left	16425	16482	16527	16617	15:binLong:22 left	74
15:binLong:25 left left	28440	28507	28907	29001	15:binLong:25 left	80
15:binLong:55 left left	8413	8476	8471	8537	15:binLong:55 left	28
15:binLong:6 left left	28451	28539	28684	28790	15:binLong:6 left	104
15:binShort:3 left left	15198	15271	15251	15312	15:binShort:3 left	32
15:binShort:4 left left	5257	5319	5300	5351	15:binShort:4 left	32
16 left	12332	12415	12708	12765	16	526
160 left	5624	5692	8915	8963	160	248
1600 left	12858	12913	13021	13062	1600	32
1601 left	16235	16309	16376	16428	1601	22
1602 left	924	990	1363	1419	1602	32
1603 left	26205	26256	26320	26367	1603	26
1604 left	2814	2867	3634	3681	1604	22
1605 left	11401	11555	11697	11787	1605	168
1606 left	18690	18755	19023	19077	1606	34
1607 left	16218	16288	16371	16429	1607	48
1608 left	7552	7608	8222	8309	1608	22
1608:binLong:64 left left	11846	11903	12233	12301	1608:binLong:64 left	22
1609 left	2117	2155	2652	2733	1609	22
160:binLong:22 left left	13532	13623	14628	14691	160:binLong:22 left	142
160:binLong:7 left left	3247	3305	3315	3366	160:binLong:7 left	36
160:binShort:3 left left	14450	14509	14493	14539	160:binShort:3 left	28
160:binShort:4 left left	25462	25520	25510	25562	160:binShort:4 left	28
161 left	8340	8405	8498	8563	161	192
1610 left	2796	2857	2892	2940	1610	26
1610:binLong:47 left left	3236	3285	3430	3484	1610:binLong:47 left	22
1611 left	2656	2710	4320	4364	1611	22
1612 left	7894	8001	8061	8122	1612	168
1613 left	17080	17159	17250	17304	1613	48
1613:binLong:29 left left	6122	6177	6259	6283	1613:binLong:29 left	34
1614 left	28355	28447	28946	29024	1614	34
1615 left	13477	13549	14685	14741	1615	26
1616 left	6088	6145	6280	6360	1616	78
1617 left	4424	4482	4593	4666	1617	40
1618 left	6549	6599	7258	7319	1618	60
1619 left	3231	3305	3334	3384	1619	24
161:binLong:16 left left	11334	11397	11799	11865	161:binLong:16 left	22
161:binLong:2 left left	3756	3801	3855	3945	161:binLong:2 left	30
161:binLong:55 left left	370	453	494	569	161:binLong:55 left	60
161:binShort:1 left left	8186	8251	8239	8291	161:binShort:1 left	34
161:binShort:2 left left	838	892	864	940	161:binShort:2 left	160
161:binShort:3 left left	4619	4676	4654	4710	161:binShort:3 left	84
161:binShort:4 left left	26922	26968	26963	27004	161:binShort:4 left	22
162 left	3488	3546	3561	3621	162	1624
1620 left	29651	29686	29818	29856	1620	22
1621 left	10322	10388	10370	10426	1621	754
1622 left	28303	28362	29127	29158	1622	22
1623 left	29612	29655	29845	29888	1623	40
1624 left	15881	15930	15984	16060	1624	66
1625 left	28452	28527	28750	28858	1625	42
1626 left	17539	17597	18135	18178	1626	38
1627 left	16101	16145	16156	16216	1627	28
1628 left	1812	1848	1945	1975	1628	24
1629 left	4415	4447	4592	4665	1629	32
162:binLong:12 left left	16094	16144	16566	16627	162:binLong:12 left	24
162:binLong:16 left left	2903	3041	3054	3131	162:binLong:16 left	172
162:binLong:55 left left	6853	6914	7158	7244	162:binLong:55 left	62
162:binShort:3 left left	13500	13564	13543	13589	162:binShort:3 left	40
162:binShort:4 left left	10772	10831	10806	10855	162:binShort:4 left	54
163 left	21843	21882	21898	21941	163	94
1630 left	18754	18822	19000	19085	1630	98
1631 left	3221	3301	3330	3393	1631	576
1632 left	28308	28368	28992	29057	1632	22
1633 left	10283	10341	10766	10798	1633	22
1634 left	13576	13634	14512	14557	1634	26
1635 left	974	1119	1301	1427	1635	390
1636 left	1162	1237	1253	1298	1636	24
1637 left	16089	16146	16162	16210	1637	22
1638 left	8953	9006	9234	9294	1638	48
1639 left	4412	4470	4656	4689	1639	22
163:binShort:1 left left	1848	1932	1918	1967	163:binShort:1 left	30
163:binShort:2 left left	1975	2032	1999	2059	163:binShort:2 left	46
164 left	5956	6010	6542	6586	164	272
1640 left	28466	28527	28607	28684	1640	66
1641 left	813	878	1542	1598	1641	36
1642 left	8346	8401	8487	8569	1642	38
1643 left	783	899	1544	1621	1643	52
1644 left	2109	2158	2676	2750	1644	72
1645 left	2494	2557	2601	2662	1645	40
1646 left	13522	13587	14684	14716	1646	22
1647 left	16405	16481	16566	16604	1647	26
1648 left	13545	13615	14517	14630	1648	96
1649 left	4451	4529	4629	4681	1649	42
164:binLong:8 left left	5709	5759	8803	8845	164:binLong:8 left	22
164:binShort:2 left left	1629	1679	1650	1714	164:binShort:2 left	68
164:binShort:4 left left	26757	26826	26794	26873	164:binShort:4 left	134
165 left	1927	1989	2911	2975	165	224
1650 left	2501	2547	2641	2705	1650	30
1651 left	14964	15008	15045	15112	1651	56
1651:binLong:30 left left	3129	3174	3174	3248	1651:binLong:30 left	26
1652 left	10315	10370	10428	10463	1652	26
1653 left	28307	28380	29090	29130	1653	46
1654 left	10294	10345	10767	10796	1654	22
1655 left	7040	7110	7128	7172	1655	58
1656 left	3221	3298	3325	3392	1656	562
1657 left	1001	1120	1298	1408	1657	270
1658 left	26197	26246	26315	26361	1658	64
1659 left	28433	28515	28717	28778	1659	22
165:binLong:16 left left	7883	7955	8105	8172	165:binLong:16 left	26
165:binLong:26 left left	23222	23266	23553	23612	165:binLong:26 left	22
165:binLong:71 left left	14018	14095	14150	14219	165:binLong:71 left	522
165:binShort:2 left left	16607	16670	16628	16704	165:binShort:2 left	114
165:binShort:3 left left	18243	18314	18282	18337	165:binShort:3 left	82
166 left	6023	6173	6269	6342	166	2458
1660 left	28463	28527	28746	28789	1660	28
1661 left	2916	2973	3094	3145	1661	36
1662 left	9378	9438	10148	10182	1662	30
1663 left	13826	13883	14315	14367	1663	68
1664 left	16703	16765	16862	16917	1664	78
1665 left	19670	19750	20075	20114	1665	38
1666 left	3735	3802	3929	3988	1666	40
1667 left	11844	11907	11913	11970	1667	54
1668 left	3455	3545	3586	3631	1668	26
1668:binLong:52 left left	19429	19504	19532	19568	1668:binLong:52 left	24
1669 left	28304	28351	29069	29120	1669	22
166:binLong:16 left left	8312	8385	8817	8860	166:binLong:16 left	24
166:binLong:55 left left	9007	9052	9193	9237	166:binLong:55 left	36
167 left	11464	11532	11710	11784	167	432
1670 left	2419	2465	2487	2526	1670	30
1671 left	18588	18647	21039	21093	1671	30
1672 left	9967	10052	10074	10131	1672	58
1673 left	28471	28521	28704	28781	1673	34
1674 left	7524	7587	8244	8331	1674	42
1675 left	15403	15495	17425	17470	1675	40
1676 left	11284	11359	12010	12083	1676	26
1677 left	28295	28341	29091	29142	1677	22
1678 left	5694	5751	8792	8832	1678	22
1679 left	9428	9481	9912	9947	1679	26
167:binLong:1 left left	26708	26753	26850	26903	167:binLong:1 left	22
167:binLong:14 left left	4349	4393	4773	4839	167:binLong:14 left	22
167:binLong:16 left left	16670	16724	17422	17504	167:binLong:16 left	26
167:binLong:18 left left	27372	27424	27733	27781	167:binLong:18 left	22
167:binLong:22 left left	5837	5888	7484	7536	167:binLong:22 left	26
167:binLong:24 left left	15388	15465	17431	17479	167:binLong:24 left	22
167:binLong:5 left left	2230	2300	2359	2421	167:binLong:5 left	76
167:binLong:6 left left	19703	19785	20045	20109	167:binLong:6 left	38
167:binLong:9 left left	4351	4396	4783	4854	167:binLong:9 left	24
167:binShort:1 left left	2563	2616	2598	2649	167:binShort:1 left	34
167:binShort:3 left left	3081	3285	3175	3285	167:binShort:3 left	556
167:binShort:4 left left	9910	9959	9944	10000	167:binShort:4 left	24
168 left	4099	4163	4969	5029	168	222
1680 left	989	1157	1232	1439	1680	516
1681 left	7526	7589	8248	8330	1681	38
1682 left	15372	15447	16332	16371	1682	22
1683 left	704	782	1541	1651	1683	834
1684 left	4416	4466	4659	4692	1684	22
1685 left	1815	1862	1907	1944	1685	22
1686 left	16635	16737	16982	17031	1686	86
1687 left	12850	12924	13079	13148	1687	22
1688 left	13944	14000	14212	14276	1688	34
1689 left	18892	18971	19033	19113	1689	22
168:binLong:14 left left	4098	4182	4962	5036	168:binLong:14 left	54
168:binLong:26 left left	13584	13644	14512	14601	168:binLong:26 left	22
168:binLong:55 left left	2913	2967	3137	3174	168:binLong:55 left	22
168:binLong:8 left left	16437	16495	16559	16625	168:binLong:8 left	100
168:binShort:3 left left	10549	10600	10574	10637	168:binShort:3 left	52
168:binShort:4 left left	4779	4830	4820	4860	168:binShort:4 left	24
169 left	16094	16137	16154	16217	169	112
1690 left	13601	13661	14520	14547	1690	22
1691 left	13595	13657	14516	14566	1691	26
1692 left	28301	28337	29081	29130	1692	22
1693 left	15407	15444	16333	16378	1693	24
1694 left	28638	28682	28709	28764	1694	24
1695 left	26203	26243	26337	26377	1695	22
1696 left	26200	26241	26332	26372	1696	30
1697 left	13358	13434	14773	14848	1697	62
1698 left	2788	2850	3635	3691	1698	50
1699 left	636	687	726	757	1699	30
169:binLong:24 left left	23657	23710	24283	24344	169:binLong:24 left	22
169:binLong:39 left left	8955	9005	9279	9312	169:binLong:39 left	28
169:binShort:3 left left	2195	2242	2234	2293	169:binShort:3 left	24
169:binShort:4 left left	1746	1811	1792	1868	169:binShort:4 left	50
16:binLong:10 left left	15388	15443	15859	15914	16:binLong:10 left	24
16:binLong:13 left left	16967	17029	17339	17400	16:binLong:13 left	22
16:binLong:16 left left	16918	16975	17393	17462	16:binLong:16 left	30
16:binLong:22 left left	13544	13597	14513	14631	16:binLong:22 left	74
16:binLong:23 left left	18522	18602	21055	21119	16:binLong:23 left	22
16:binLong:24 left left	19715	19820	20040	20109	16:binLong:24 left	50
16:binLong:26 left left	19647	19694	20035	20117	16:binLong:26 left	70
16:binLong:3 left left	10393	10464	10529	10594	16:binLong:3 left	42
16:binLong:6 left left	11807	11886	12026	12099	16:binLong:6 left	32
16:binLong:8 left left	981	1103	1300	1407	16:binLong:8 left	288
16:binShort:1 left left	3451	3518	3500	3549	16:binShort:1 left	94
16:binShort:2 left left	25889	25929	25907	25986	16:binShort:2 left	24
17 left	11463	11540	11706	11780	17	536
170 left	28320	28373	28408	28472	170	106
1700 left	995	1135	1274	1412	1700	320
1701 left	16212	16300	16358	16434	1701	60
1702 left	18746	18830	19000	19078	1702	92
1703 left	6856	6908	7162	7225	1703	46
1704 left	9968	10047	10064	10128	1704	48
1705 left	10327	10373	10378	10437	1705	96
1706 left	20437	20470	20501	20552	1706	26
1707 left	6084	6149	6280	6351	1707	78
1708 left	28439	28489	28750	28791	1708	36
1709 left	7939	7990	8072	8116	1709	34
170:binLong:22 left left	28314	28372	28823	28922	170:binLong:22 left	24
170:binShort:2 left left	2098	2160	2147	2179	170:binShort:2 left	26
170:binShort:3 left left	28445	28493	28483	28529	170:binShort:3 left	24
171 left	11829	11926	12171	12277	171	3280
1710 left	5686	5722	8794	8832	1710	26
1711 left	16428	16487	16549	16596	1711	24
1712 left	2799	2869	2885	2931	1712	38
1713 left	2102	2159	2656	2755	1713	98
1714 left	11458	11517	11744	11799	1714	22
1715 left	1808	1844	1946	1978	1715	24
1716 left	14028	14089	14244	14306	1716	26
1717 left	13533	13588	14545	14625	1717	26
1718 left	2109	2163	2673	2757	1718	70
1719 left	4003	4062	8927	8986	1719	22
171:binLong:13 left left	10086	10136	10777	10829	171:binLong:13 left	62
171:binLong:14 left left	19844	19922	20068	20125	171:binLong:14 left	28
171:binLong:59 left left	4375	4423	4796	4835	171:binLong:59 left	26
171:binShort:3 left left	25954	26021	25987	26046	171:binShort:3 left	62
172 left	25445	25493	25569	25626	172	538
1720 left	4364	4427	4756	4843	1720	48
1721 left	7042	7114	7141	7172	1721	40
1722 left	2102	2159	2673	2758	1722	64
1723 left	9364	9441	10147	10183	1723	28
1724 left	28648	28712	28755	28796	1724	44
1725 left	17102	17157	17207	17271	1725	212
1726 left	1813	1860	1940	1978	1726	24
1727 left	16218	16290	16367	16429	1727	36
1728 left	730	763	805	856	1728	170
1729 left	2502	2566	2602	2669	1729	82
172:binLong:45 left left	11505	11557	11667	11715	172:binLong:45 left	22
172:binLong:59 left left	16094	16145	16195	16246	172:binLong:59 left	26
172:binLong:73 left left	29630	29698	29839	29886	172:binLong:73 left	32
172:binShort:3 left left	17050	17093	17081	17135	172:binShort:3 left	36
173 left	6079	6135	6381	6452	173	148
1730 left	11461	11558	11696	11784	1730	136
1731 left	8936	9015	9243	9317	1731	52
1732 left	28466	28517	28626	28681	1732	54
1733 left	13597	13665	14496	14591	1733	30
1734 left	1075	1153	1232	1324	1734	146
173:binLong:13 left left	16423	16507	16565	16627	173:binLong:13 left	90
173:binLong:23 left left	28474	28527	28707	28779	173:binLong:23 left	56
173:binLong:55 left left	26198	26267	26245	26376	173:binLong:55 left	388
173:binShort:1 left left	10306	10348	10336	10371	173:binShort:1 left	32
173:binShort:3 left left	28034	28084	28044	28121	173:binShort:3 left	148
173:binShort:4 left left	8046	8135	8097	8180	173:binShort:4 left	90
174 left	4326	4397	4825	4888	174	900
174:binLong:16 left left	22450	22511	22544	22601	174:binLong:16 left	38
174:binLong:23 left left	17754	17832	17870	17903	174:binLong:23 left	22
174:binLong:4 left left	14910	14962	16042	16096	174:binLong:4 left	24
174:binLong:73 left left	29222	29268	29324	29356	174:binLong:73 left	24
175 left	15049	15099	15717	15768	175	100
1754:binLong:38 left left	12095	12147	12159	12200	1754:binLong:38 left	22
175:binLong:16 left left	9429	9495	9873	9938	175:binLong:16 left	118
175:binLong:17 left left	19678	19760	20075	20114	175:binLong:17 left	32
175:binLong:21 left left	5832	5878	7484	7541	175:binLong:21 left	30
175:binShort:1 left left	12162	12211	12203	12257	175:binShort:1 left	26
175:binShort:3 left left	10069	10122	10109	10176	175:binShort:3 left	38
175:binShort:4 left left	5163	5239	5201	5272	175:binShort:4 left	86
176 left	4413	4456	4648	4694	176	1342
176:binLong:11 left left	6127	6191	6280	6350	176:binLong:11 left	28
176:binLong:17 left left	18606	18650	20944	21008	176:binLong:17 left	22
176:binLong:29 left left	7513	7550	8329	8375	176:binLong:29 left	22
176:binLong:6 left left	12454	12529	12571	12641	176:binLong:6 left	52
176:binShort:2 left left	8187	8261	8226	8296	176:binShort:2 left	70
177 left	13934	13994	14295	14338	177	144
177:binLong:1 left left	10398	10476	10541	10608	177:binLong:1 left	52
177:binLong:66 left left	5069	5124	5213	5276	177:binLong:66 left	22
178 left	20167	20266	20761	20807	178	242
178:binLong:14 left left	5996	6164	6479	6564	178:binLong:14 left	668
178:binLong:16 left left	6130	6184	6230	6286	178:binLong:16 left	22
178:binLong:17 left left	18115	18193	18810	18879	178:binLong:17 left	24
178:binLong:55 left left	5451	5507	5506	5561	178:binLong:55 left	28
178:binShort:2 left left	23274	23322	23306	23357	178:binShort:2 left	24
178:binShort:3 left left	16756	16823	16790	16856	178:binShort:3 left	68
179 left	16661	16728	16893	16982	179	290
179:binLong:2 left left	13365	13450	14767	14847	179:binLong:2 left	68
179:binLong:28 left left	6033	6079	6488	6539	179:binLong:28 left	32
179:binLong:3 left left	2975	3046	4742	4812	179:binLong:3 left	22
179:binShort:1 left left	20037	20082	20070	20116	179:binShort:1 left	22
179:binShort:4 left left	15280	15333	15319	15368	179:binShort:4 left	30
17:binLong:15 left left	11909	11985	12125	12202	17:binLong:15 left	76
17:binLong:2 left left	17673	17723	18050	18134	17:binLong:2 left	26
17:binLong:4 left left	17553	17649	18088	18186	17:binLong:4 left	150
17:binLong:55 left left	24411	24466	24482	24539	17:binLong:55 left	28
17:binLong:6 left left	4473	4538	4557	4642	17:binLong:6 left	62
17:binLong:9 left left	11459	11528	11702	11781	17:binLong:9 left	100
17:binShort:1 left left	6288	6347	6321	6374	17:binShort:1 left	54
17:binShort:3 left left	14000	14059	14049	14088	17:binShort:3 left	28
18 left	10299	10346	10743	10785	18	92
180 left	984	1095	1331	1420	180	246
180:binLong:14 left left	13376	13442	14756	14838	180:binLong:14 left	74
180:binLong:5 left left	25435	25479	25748	25804	180:binLong:5 left	30
180:binShort:1 left left	18249	18308	18285	18338	180:binShort:1 left	72
181 left	8970	9050	9497	9541	181	332
181:binLong:22 left left	2617	2687	3754	3812	181:binLong:22 left	26
181:binLong:55 left left	12512	12553	12560	12653	181:binLong:55 left	34
181:binLong:6 left left	11382	11467	11733	11824	181:binLong:6 left	26
181:binShort:1 left left	18785	18844	18812	18890	181:binShort:1 left	64
181:binShort:4 left left	11942	11996	11979	12047	181:binShort:4 left	38
182 left	5693	5752	8796	8834	182	94
182:binLong:12 left left	2101	2186	2175	2262	182:binLong:12 left	90
182:binLong:23 left left	16433	16520	16555	16615	182:binLong:23 left	72
182:binLong:24 left left	15751	15805	15870	15917	182:binLong:24 left	26
182:binShort:3 left left	1729	1790	1747	1810	182:binShort:3 left	92
183 left	26437	26494	26974	27041	183	182
183:binLong:12 left left	9379	9418	10120	10180	183:binLong:12 left	24
183:binLong:25 left left	982	1061	1306	1386	183:binLong:25 left	24
183:binLong:55 left left	3211	3285	3579	3627	183:binLong:55 left	22
183:binLong:6 left left	21832	21893	22301	22359	183:binLong:6 left	32
183:binShort:3 left left	27356	27403	27375	27436	183:binShort:3 left	60
184 left	13807	13944	14302	14361	184	494
184:binLong:11 left left	15478	15528	15547	15587	184:binLong:11 left	26
184:binLong:25 left left	11335	11387	11798	11863	184:binLong:25 left	22
184:binLong:55 left left	7592	7675	7694	7744	184:binLong:55 left	24
184:binLong:6 left left	18603	18660	19012	19076	184:binLong:6 left	26
184:binLong:63 left left	1262	1309	1368	1403	184:binLong:63 left	24
184:binShort:1 left left	4417	4482	4443	4497	184:binShort:1 left	168
184:binShort:2 left left	8620	8688	8657	8735	184:binShort:2 left	52
184:binShort:3 left left	7502	7545	7531	7577	184:binShort:3 left	36
185 left	11911	11982	12139	12191	185	432
185:binLong:16 left left	18670	18768	19018	19085	185:binLong:16 left	64
185:binLong:5 left left	13554	13611	14529	14625	185:binLong:5 left	70
185:binShort:2 left left	28356	28427	28405	28456	185:binShort:2 left	50
185:binShort:4 left left	1724	1778	1754	1807	185:binShort:4 left	50
186 left	16445	16480	16491	16571	186	414
186:binLong:11 left left	7884	7969	8105	8162	186:binLong:11 left	28
186:binLong:18 left left	7943	8002	8057	8128	186:binLong:18 left	132
186:binLong:55 left left	5642	5695	5707	5750	186:binLong:55 left	22
186:binShort:3 left left	9915	9964	9941	9998	186:binShort:3 left	56
187 left	1153	1239	1260	1319	187	1698
187:binLong:11 left left	2236	2286	2353	2433	187:binLong:11 left	80
187:binLong:22 left left	9441	9619	9871	9947	187:binLong:22 left	244
187:binLong:55 left left	11836	11919	12237	12318	187:binLong:55 left	44
187:binLong:6 left left	5273	5414	5422	5511	187:binLong:6 left	110
187:binShort:4 left left	18799	18861	18830	18906	187:binShort:4 left	78
188 left	28320	28376	28949	29060	188	568
188:binLong:2 left left	11920	11963	12042	12096	188:binLong:2 left	26
188:binLong:50 left left	13917	13974	14300	14340	188:binLong:50 left	22
188:binLong:55 left left	14532	14617	14587	14679	188:binLong:55 left	82
188:binShort:4 left left	3504	3564	3538	3609	188:binShort:4 left	74
189 left	28433	28593	28501	28674	189	314
189:binLong:6 left left	18080	18119	18147	18227	189:binLong:6 left	26
189:binShort:1 left left	11737	11798	11778	11836	189:binShort:1 left	40
189:binShort:2 left left	2514	2575	2552	2596	189:binShort:2 left	54
189:binShort:3 left left	15977	16038	16023	16081	189:binShort:3 left	60
18:binLong:11 left left	2645	2732	2756	2827	18:binLong:11 left	44
18:binLong:20 left left	17546	17639	18096	18183	18:binLong:20 left	152
18:binLong:25 left left	23140	23196	23578	23618	18:binLong:25 left	22
18:binLong:9 left left	13830	13897	14293	14362	18:binLong:9 left	78
18:binShort:2 left left	3521	3598	3536	3613	18:binShort:2 left	252
18:binShort:4 left left	29251	29341	29276	29356	18:binShort:4 left	210
19 left	17538	17614	18131	18190	19	2376
190 left	25432	25498	25748	25796	190	112
190:binLong:15 left left	15429	15472	15510	15556	190:binLong:15 left	26
190:binLong:18 left left	1934	1987	2034	2107	190:binLong:18 left	26
190:binLong:25 left left	25411	25464	25764	25804	190:binLong:25 left	26
190:binLong:8 left left	9431	9522	9892	9943	190:binLong:8 left	124
190:binShort:1 left left	4776	4828	4811	4849	190:binShort:1 left	42
190:binShort:2 left left	4068	4122	4097	4160	190:binShort:2 left	50
190:binShort:3 left left	8661	8702	8689	8746	190:binShort:3 left	36
191 left	938	1146	1275	1410	191	1014
191:binLong:1 left left	2926	2976	3051	3130	191:binLong:1 left	38
191:binLong:12 left left	16999	17070	17306	17375	191:binLong:12 left	62
191:binLong:68 left left	28462	28527	28638	28723	191:binLong:68 left	26
191:binLong:7 left left	16224	16320	16349	16427	191:binLong:7 left	78
192 left	26753	26806	26808	26865	192	72
192:binLong:16 left left	16961	17045	17321	17439	192:binLong:16 left	222
192:binLong:18 left left	10937	10984	12356	12414	192:binLong:18 left	40
192:binShort:1 left left	4134	4182	4159	4225	192:binShort:1 left	58
192:binShort:3 left left	11896	11962	11931	11994	192:binShort:3 left	60
193 left	7531	7613	8216	8320	193	384
193:binLong:4 left left	6091	6137	6369	6448	193:binLong:4 left	36
193:binLong:44 left left	15132	15199	15222	15287	193:binLong:44 left	26
193:binLong:48 left left	6371	6399	6399	6445	193:binLong:48 left	22
193:binShort:1 left left	19380	19427	19412	19478	193:binShort:1 left	40
193:binShort:2 left left	18805	18883	18842	18917	193:binShort:2 left	94
194 left	16217	16300	16362	16428	194	214
194:binLong:10 left left	1098	1156	1277	1325	194:binLong:10 left	22
194:binShort:1 left left	12922	12958	12944	13014	194:binShort:1 left	28
194:binShort:2 left left	28617	28652	28640	28702	194:binShort:2 left	28
194:binShort:3 left left	3750	3812	3786	3851	194:binShort:3 left	64
194:binShort:4 left left	11895	11964	11940	11992	194:binShort:4 left	46
195 left	2170	2210	2670	2737	195	78
195:binShort:2 left left	9936	9988	9964	10029	195:binShort:2 left	46
196 left	18772	18894	19005	19080	196	204
196:binLong:14 left left	5216	5275	5513	5569	196:binLong:14 left	36
196:binLong:17 left left	10537	10589	11350	11404	196:binLong:17 left	26
196:binLong:55 left left	10326	10396	10378	10469	196:binLong:55 left	214
196:binShort:1 left left	11761	11832	11808	11857	196:binShort:1 left	68
197 left	20227	20270	20384	20433	197	70
197:binLong:12 left left	12259	12348	12641	12702	197:binLong:12 left	26
197:binLong:19 left left	5610	5666	9073	9131	197:binLong:19 left	28
197:binLong:26 left left	28466	28537	28608	28699	197:binLong:26 left	98
197:binLong:53 left left	2410	2446	2490	2525	197:binLong:53 left	22
197:binLong:8 left left	20089	20139	21729	21785	197:binLong:8 left	30
197:binShort:1 left left	2500	2552	2539	2581	197:binShort:1 left	28
197:binShort:3 left left	14000	14088	14064	14124	197:binShort:3 left	48
197:binShort:4 left left	5065	5140	5121	5185	197:binShort:4 left	30
198 left	18084	18129	18217	18271	198	70
198:binLong:14 left left	11724	11768	11785	11860	198:binLong:14 left	24
198:binLong:7 left left	25311	25381	25404	25454	198:binLong:7 left	32
198:binShort:1 left left	15912	15958	15935	15990	198:binShort:1 left	52
198:binShort:3 left left	18087	18159	18117	18185	198:binShort:3 left	148
198:binShort:4 left left	8888	8928	8913	8975	198:binShort:4 left	22
199 left	20169	20243	20764	20806	199	90
199:binLong:55 left left	4307	4394	4840	4906	199:binLong:55 left	58
199:binShort:4 left left	3911	4037	3919	4040	199:binShort:4 left	478
19:binLong:12 left left	13532	13629	14616	14688	19:binLong:12 left	136
19:binLong:15 left left	15412	15500	17420	17472	19:binLong:15 left	42
19:binLong:17 left left	17548	17608	18089	18176	19:binLong:17 left	30
19:binLong:2 left left	10398	10491	10495	10640	19:binLong:2 left	138
19:binLong:24 left left	2780	2852	3719	3795	19:binLong:24 left	22
19:binShort:1 left left	26935	27012	26996	27055	19:binShort:1 left	42
19:binShort:3 left left	17161	17220	17195	17262	19:binShort:3 left	48
1:binLong:12 left left	16705	16767	16838	16925	1:binLong:12 left	78
1:binLong:16 left left	865	1134	1229	1411	1:binLong:16 left	502
1:binLong:17 left left	19644	19720	20050	20111	1:binLong:17 left	82
1:binLong:2 left left	18816	18922	19004	19077	1:binLong:2 left	46
1:binLong:25 left left	971	1117	1347	1434	1:binLong:25 left	188
1:binLong:55 left left	28831	28892	28930	29023	1:binLong:55 left	70
1:binLong:9 left left	985	1150	1262	1416	1:binLong:9 left	448
1:binShort:1 left left	15336	15385	15365	15431	1:binShort:1 left	30
1:binShort:2 left left	16273	16346	16285	16360	1:binShort:2 left	158
1:binShort:3 left left	3091	3160	3134	3172	1:binShort:3 left	114
1:binShort:4 left left	12922	12996	12945	13023	1:binShort:4 left	112
2 left	1804	1865	1885	1951	2	1980
20 left	16085	16142	16139	16211	20	768
200 left	25679	25743	25752	25794	200	74
200:binLong:27 left left	11219	11274	12255	12333	200:binLong:27 left	70
200:binShort:1 left left	16402	16459	16444	16515	200:binShort:1 left	30
200:binShort:2 left left	17520	17581	17565	17603	200:binShort:2 left	36
200:binShort:3 left left	1473	1555	1517	1583	200:binShort:3 left	128
200:binShort:4 left left	17449	17513	17483	17544	200:binShort:4 left	92
201 left	4418	4475	4615	4675	201	74
201:binShort:2 left left	4579	4624	4597	4668	201:binShort:2 left	50
201:binShort:4 left left	29128	29171	29154	29228	201:binShort:4 left	52
202 left	28458	28520	28636	28716	202	1050
202:binShort:3 left left	11292	11355	11337	11391	202:binShort:3 left	40
203 left	1809	1856	1935	1976	203	360
203:binLong:24 left left	6057	6109	6313	6391	203:binLong:24 left	22
203:binLong:55 left left	6385	6443	6434	6483	203:binLong:55 left	22
203:binLong:8 left left	15360	15408	15634	15666	203:binLong:8 left	32
203:binShort:4 left left	24019	24084	24066	24106	203:binShort:4 left	70
204 left	13933	13989	14295	14337	204	298
204:binLong:11 left left	825	906	1458	1519	204:binLong:11 left	22
204:binLong:13 left left	12839	12918	13094	13153	204:binLong:13 left	24
204:binLong:2 left left	10071	10147	10759	10829	204:binLong:2 left	74
204:binLong:27 left left	7966	8028	8079	8114	204:binLong:27 left	22
204:binLong:55 left left	28644	28762	28698	28795	204:binLong:55 left	234
204:binLong:6 left left	19653	19763	20045	20113	204:binLong:6 left	114
204:binShort:2 left left	9892	9954	9944	9991	204:binShort:2 left	28
204:binShort:4 left left	5233	5292	5279	5324	204:binShort:4 left	34
205 left	11214	11264	12271	12341	205	264
205:binShort:1 left left	24050	24101	24081	24114	205:binShort:1 left	46
205:binShort:2 left left	14447	14504	14489	14529	205:binShort:2 left	32
206 left	16423	16485	16549	16605	206	644
206:binLong:25 left left	1930	1997	2931	2981	206:binLong:25 left	48
206:binShort:2 left left	2191	2247	2233	2285	206:binShort:2 left	22
207 left	7040	7115	7146	7182	207	898
207:binLong:27 left left	2997	3093	4739	4804	207:binLong:27 left	86
207:binLong:55 left left	3891	3969	3968	4011	207:binLong:55 left	24
207:binShort:1 left left	12651	12701	12670	12738	207:binShort:1 left	60
207:binShort:2 left left	4216	4267	4256	4300	207:binShort:2 left	24
208 left	1290	1346	1361	1420	208	100
208:binLong:1 left left	9481	9588	9898	9948	208:binLong:1 left	126
208:binLong:22 left left	4133	4188	5162	5239	208:binLong:22 left	36
208:binLong:25 left left	20434	20479	20499	20547	208:binLong:25 left	26
208:binLong:3 left left	5188	5253	5523	5581	208:binLong:3 left	26
208:binLong:7 left left	780	849	1547	1631	208:binLong:7 left	24
208:binShort:2 left left	4139	4177	4164	4216	208:binShort:2 left	30
209 left	12333	12428	12705	12761	209	840
209:binLong:19 left left	9476	9555	9893	9955	209:binLong:19 left	62
209:binLong:24 left left	2211	2273	2651	2730	209:binLong:24 left	22
209:binLong:3 left left	13534	13608	14621	14689	209:binLong:3 left	138
209:binShort:2 left left	15678	15745	15707	15771	209:binShort:2 left	104
20:binLong:12 left left	9434	9576	9858	9941	20:binLong:12 left	216
20:binLong:20 left left	7526	7589	8230	8323	20:binLong:20 left	102
20:binLong:22 left left	14904	15000	16029	16090	20:binLong:22 left	48
20:binLong:26 left left	9427	9487	9869	9940	20:binLong:26 left	138
20:binLong:5 left left	28322	28387	28950	29063	20:binLong:5 left	184
20:binLong:74 left left	14042	14123	14142	14200	20:binLong:74 left	30
20:binLong:9 left left	4384	4437	4756	4833	20:binLong:9 left	32
20:binShort:4 left left	23340	23396	23372	23426	20:binShort:4 left	32
21 left	28648	28713	28730	28800	21	2124
210 left	906	972	1363	1425	210	190
211 left	13541	13611	14541	14627	211	250
211:binLong:40 left left	10296	10344	10759	10794	211:binLong:40 left	22
211:binLong:6 left left	28259	28326	29113	29171	211:binLong:6 left	126
211:binLong:74 left left	400	437	515	563	211:binLong:74 left	26
211:binShort:3 left left	18695	18743	18729	18792	211:binShort:3 left	32
212 left	8946	9018	9236	9297	212	292
212:binLong:14 left left	8329	8399	8815	8853	212:binLong:14 left	26
212:binLong:55 left left	8089	8153	8155	8211	212:binLong:55 left	22
213 left	4157	4194	4216	4277	213	110
213:binLong:10 left left	19643	19689	20070	20113	213:binLong:10 left	24
213:binLong:18 left left	5192	5268	5522	5597	213:binLong:18 left	34
213:binShort:1 left left	12710	12796	12728	12814	213:binShort:1 left	284
213:binShort:2 left left	18440	18479	18467	18533	213:binShort:2 left	28
213:binShort:4 left left	28614	28659	28647	28721	213:binShort:4 left	28
214 left	16215	16269	16366	16430	214	140
214:binLong:16 left left	28835	28885	28900	28973	214:binLong:16 left	40
214:binLong:55 left left	20262	20308	20326	20388	214:binLong:55 left	34
215 left	4329	4384	4826	4888	215	378
215:binLong:14 left left	703	800	1535	1652	215:binLong:14 left	778
215:binLong:55 left left	28300	28379	29054	29135	215:binLong:55 left	214
215:binShort:1 left left	5844	5896	5880	5931	215:binShort:1 left	34
216 left	28372	28468	28945	29033	216	212
216:binLong:14 left left	13583	13662	14514	14571	216:binLong:14 left	34
216:binLong:7 left left	2672	2727	2765	2833	216:binLong:7 left	30
216:binShort:2 left left	15439	15491	15478	15528	216:binShort:2 left	28
216:binShort:3 left left	7829	7895	7859	7912	216:binShort:3 left	70
217 left	28322	28383	28969	29049	217	98
217:binLong:11 left left	17000	17060	17309	17367	217:binLong:11 left	30
217:binLong:19 left left	14902	14953	16043	16098	217:binLong:19 left	26
217:binLong:55 left left	2130	2217	2672	2711	217:binLong:55 left	24
217:binShort:1 left left	4095	4140	4128	4182	217:binShort:1 left	26
217:binShort:2 left left	27168	27220	27181	27243	217:binShort:2 left	114
217:binShort:4 left left	14001	14075	14056	14108	217:binShort:4 left	38
218 left	11456	11523	11699	11788	218	300
218:binLong:1 left left	2644	2710	4327	4366	218:binLong:1 left	28
218:binShort:3 left left	23263	23328	23314	23353	218:binShort:3 left	22
219 left	28270	28523	28892	29039	219	824
219:binLong:19 left left	17369	17406	17430	17477	219:binLong:19 left	24
219:binLong:55 left left	27503	27574	27576	27650	219:binLong:55 left	24
219:binShort:2 left left	26998	27045	27027	27099	219:binShort:2 left	46
21:binLong:10 left left	966	1101	1350	1429	21:binLong:10 left	196
21:binLong:12 left left	22902	22958	23024	23091	21:binLong:12 left	22
21:binLong:24 left left	7529	7624	8215	8324	21:binLong:24 left	126
21:binLong:26 left left	11826	11909	12183	12285	21:binLong:26 left	210
21:binLong:27 left left	13575	13649	14518	14586	21:binLong:27 left	22
21:binLong:3 left left	20171	20248	20768	20805	21:binLong:3 left	32
21:binLong:55 left left	5770	5812	5820	5872	21:binLong:55 left	24
21:binShort:2 left left	5844	5882	5868	5934	21:binShort:2 left	22
22 left	20615	20653	20649	20697	22	336
220 left	17112	17168	17177	17245	220	1012
220:binLong:17 left left	13365	13431	14794	14843	220:binLong:17 left	40
220:binLong:65 left left	27775	27819	29181	29246	220:binLong:65 left	24
220:binShort:2 left left	8261	8313	8294	8357	220:binShort:2 left	60
220:binShort:4 left left	18086	18150	18124	18180	220:binShort:4 left	118
221 left	16217	16283	16366	16428	221	116
221:binLong:16 left left	3496	3550	3558	3611	221:binLong:16 left	88
221:binLong:9 left left	9459	9517	9872	9939	221:binLong:9 left	22
221:binShort:2 left left	17781	17844	17817	17867	221:binShort:2 left	72
221:binShort:3 left left	5456	5526	5473	5557	221:binShort:3 left	178
221:binShort:4 left left	6280	6328	6319	6359	221:binShort:4 left	24
222 left	10116	10177	10283	10349	222	86
222:binShort:2 left left	13333	13394	13380	13423	222:binShort:2 left	62
223 left	11467	11558	11687	11781	223	280
223:binShort:1 left left	15654	15714	15703	15757	223:binShort:1 left	28
223:binShort:4 left left	4421	4502	4441	4512	223:binShort:4 left	192
224 left	28310	28375	29036	29111	224	74
224:binLong:23 left left	15212	15270	15351	15413	224:binLong:23 left	26
224:binLong:26 left left	4096	4155	4982	5034	224:binLong:26 left	68
224:binLong:55 left left	3071	3139	3111	3172	224:binLong:55 left	42
224:binShort:1 left left	1304	1352	1338	1412	224:binShort:1 left	30
225 left	27773	27820	29161	29247	225	72
225:binLong:16 left left	9011	9049	9073	9159	225:binLong:16 left	24
225:binLong:55 left left	13143	13221	13218	13267	225:binLong:55 left	26
225:binLong:58 left left	18916	18982	19000	19059	225:binLong:58 left	146
225:binLong:6 left left	950	1039	1370	1436	225:binLong:6 left	38
225:binShort:1 left left	9915	9952	9940	10003	225:binShort:1 left	38
225:binShort:2 left left	6317	6466	6370	6466	225:binShort:2 left	634
226 left	28647	28707	28699	28763	226	994
226:binLong:27 left left	2654	2716	4325	4363	226:binLong:27 left	28
226:binShort:1 left left	2653	2718	2669	2746	226:binShort:1 left	334
226:binShort:2 left left	466	554	535	584	226:binShort:2 left	52
227 left	4120	4203	4218	4281	227	560
227:binLong:12 left left	18285	18349	19226	19281	227:binLong:12 left	30
227:binShort:4 left left	12290	12354	12333	12385	227:binShort:4 left	54
228 left	2679	2738	2725	2779	228	576
228:binLong:20 left left	10367	10409	10615	10667	228:binLong:20 left	22
228:binShort:1 left left	9923	9970	9959	10004	228:binShort:1 left	32
229 left	6111	6174	6247	6288	229	1458
229:binLong:10 left left	16663	16711	16911	16978	229:binLong:10 left	50
229:binLong:16 left left	9477	9584	9892	9957	229:binLong:16 left	98
22:binLong:1 left left	16211	16271	16353	16426	22:binLong:1 left	58
22:binLong:12 left left	828	891	1427	1522	22:binLong:12 left	22
22:binLong:14 left left	15403	15504	17419	17472	22:binLong:14 left	52
22:binLong:2 left left	6006	6175	6458	6564	22:binLong:2 left	626
22:binLong:20 left left	28386	28498	28896	29019	22:binLong:20 left	162
22:binLong:3 left left	7949	7986	8010	8102	22:binLong:3 left	24
22:binLong:6 left left	16233	16323	16334	16404	22:binLong:6 left	26
22:binLong:8 left left	11221	11283	12278	12337	22:binLong:8 left	56
22:binLong:9 left left	12346	12438	12716	12768	22:binLong:9 left	58
22:binShort:3 left left	15912	15981	15961	16029	22:binShort:3 left	50
22:binShort:4 left left	10233	10288	10263	10322	22:binShort:4 left	42
23 left	28220	28376	29074	29144	23	3634
230 left	1917	1989	2922	2977	230	366
230:binLong:16 left left	28340	28370	28397	28467	230:binLong:16 left	28
230:binLong:20 left left	28319	28387	28936	29052	230:binLong:20 left	134
230:binLong:55 left left	1807	1890	1880	1963	230:binLong:55 left	156
230:binShort:1 left left	16716	16765	16752	16799	230:binShort:1 left	28
231 left	4412	4458	4623	4684	231	2966
231:binLong:60 left left	16741	16788	16828	16873	231:binLong:60 left	26
231:binShort:1 left left	1799	1833	1822	1890	231:binShort:1 left	24
232 left	5924	6147	6473	6573	232	13400
232:binLong:3 left left	4814	4858	4922	4980	232:binLong:3 left	22
232:binLong:66 left left	4127	4197	4917	4954	232:binLong:66 left	22
232:binShort:1 left left	16623	16689	16666	16712	232:binShort:1 left	60
233 left	29636	29690	29822	29879	233	78
233:binLong:17 left left	702	776	1544	1647	233:binLong:17 left	806
233:binShort:3 left left	12172	12245	12196	12289	233:binShort:3 left	110
234 left	28297	28517	28898	29006	234	586
234:binLong:14 left left	12347	12425	12693	12760	234:binLong:14 left	90
234:binShort:3 left left	19124	19168	19151	19199	234:binShort:3 left	30
234:binShort:4 left left	10011	10069	10043	10115	234:binShort:4 left	56
235 left	16244	16315	16371	16432	235	80
235:binLong:11 left left	15383	15449	15869	15920	235:binLong:11 left	22
235:binLong:21 left left	28822	28897	28915	28979	235:binLong:21 left	70
235:binShort:1 left left	5658	5724	5699	5748	235:binShort:1 left	74
236 left	15163	15195	15213	15280	236	82
236:binLong:11 left left	11822	11891	11938	12013	236:binLong:11 left	26
236:binLong:7 left left	18756	18895	18987	19077	236:binLong:7 left	162
236:binShort:1 left left	1139	1215	1186	1228	236:binShort:1 left	108
236:binShort:3 left left	8185	8249	8217	8283	236:binShort:3 left	72
237 left	16430	16477	16486	16576	237	92
237:binLong:16 left left	12064	12124	12147	12192	237:binLong:16 left	26
237:binLong:43 left left	29704	29737	29755	29798	237:binLong:43 left	30
237:binLong:7 left left	19703	19772	20046	20107	237:binLong:7 left	36
237:binShort:1 left left	10165	10249	10214	10278	237:binShort:1 left	64
237:binShort:3 left left	660	743	720	757	237:binShort:3 left	64
237:binShort:4 left left	23505	23548	23539	23603	237:binShort:4 left	28
238 left	16431	16485	16559	16620	238	168
238:binShort:2 left left	17242	17316	17302	17345	238:binShort:2 left	30
238:binShort:3 left left	16011	16068	16044	16108	238:binShort:3 left	58
239 left	5625	5683	8902	8960	239	158
239:binShort:1 left left	28199	28255	28240	28298	239:binShort:1 left	24
239:binShort:2 left left	3081	3149	3094	3167	239:binShort:2 left	244
239:binShort:4 left left	6513	6557	6539	6590	239:binShort:4 left	64
23:binLong:12 left left	28460	28550	28665	28789	23:binLong:12 left	138
23:binLong:20 left left	19647	19721	20058	20112	23:binLong:20 left	64
23:binLong:25 left left	27780	27848	29134	29239	23:binLong:25 left	90
23:binLong:3 left left	13374	13439	14773	14836	23:binLong:3 left	52
23:binLong:55 left left	1252	1306	1311	1356	23:binLong:55 left	24
23:binLong:60 left left	5946	6017	6550	6583	23:binLong:60 left	28
23:binLong:69 left left	12603	12656	12697	12729	23:binLong:69 left	36
23:binShort:1 left left	13480	13544	13521	13573	23:binShort:1 left	36
23:binShort:2 left left	13487	13535	13516	13561	23:binShort:2 left	28
23:binShort:4 left left	1988	2052	2028	2095	23:binShort:4 left	30
24 left	10299	10355	10724	10781	24	600
240 left	17096	17163	17261	17312	240	116
240:binLong:55 left left	12595	12672	12661	12726	240:binLong:55 left	158
240:binShort:2 left left	3802	3845	3836	3878	240:binShort:2 left	32
240:binShort:3 left left	4275	4347	4316	4364	240:binShort:3 left	92
240:binShort:4 left left	13697	13745	13729	13777	240:binShort:4 left	32
241 left	8945	8999	9262	9300	241	78
241:binLong:16 left left	10363	10413	10611	10661	241:binLong:16 left	22
241:binShort:1 left left	10609	10652	10635	10700	241:binShort:1 left	32
241:binShort:4 left left	28034	28073	28042	28120	241:binShort:4 left	130
242 left	16216	16305	16363	16430	242	196
242:binLong:23 left left	3692	3739	5687	5743	242:binLong:23 left	24
242:binLong:53 left left	8911	8945	10146	10193	242:binLong:53 left	22
242:binLong:9 left left	23178	23245	23563	23613	242:binLong:9 left	36
242:binShort:1 left left	18038	18087	18068	18120	242:binShort:1 left	42
243 left	10121	10180	10290	10351	243	104
243:binShort:1 left left	13166	13247	13216	13267	243:binShort:1 left	108
243:binShort:2 left left	27943	27991	27982	28014	243:binShort:2 left	26
243:binShort:3 left left	4233	4282	4257	4324	243:binShort:3 left	66
243:binShort:4 left left	27558	27614	27604	27642	243:binShort:4 left	68
244 left	9439	9576	9872	9948	244	598
244:binLong:13 left left	11692	11759	11802	11849	244:binLong:13 left	22
244:binLong:39 left left	12799	12839	13277	13363	244:binLong:39 left	22
244:binShort:1 left left	16920	16963	16946	17002	244:binShort:1 left	50
245 left	28448	28517	28688	28752	245	90
245:binLong:51 left left	8118	8173	8196	8255	245:binLong:51 left	24
245:binShort:1 left left	19035	19093	19041	19120	245:binShort:1 left	236
245:binShort:3 left left	20562	20606	20595	20653	245:binShort:3 left	22
245:binShort:4 left left	16290	16337	16330	16379	245:binShort:4 left	28
246 left	703	803	1504	1651	246	2376
246:binLong:2 left left	18589	18656	21012	21090	246:binLong:2 left	68
246:binShort:1 left left	1960	2010	1999	2045	246:binShort:1 left	26
246:binShort:3 left left	1759	1814	1795	1856	246:binShort:3 left	46
246:binShort:4 left left	29711	29785	29738	29797	246:binShort:4 left	430
247 left	1931	1987	2363	2429	247	78
247:binLong:21 left left	1924	1979	2928	2980	247:binLong:21 left	48
247:binShort:1 left left	16637	16702	16692	16724	247:binShort:1 left	32
247:binShort:2 left left	17385	17447	17409	17473	247:binShort:2 left	94
248 left	2106	2159	2685	2749	248	144
248:binShort:2 left left	4913	4961	4949	5013	248:binShort:2 left	24
249 left	4415	4480	4598	4670	249	138
249:binLong:15 left left	28263	28303	29092	29146	249:binLong:15 left	22
249:binShort:2 left left	4011	4063	4048	4109	249:binShort:2 left	26
249:binShort:3 left left	20006	20065	20056	20100	249:binShort:3 left	22
249:binShort:4 left left	17612	17662	17645	17702	249:binShort:4 left	28
24:binLong:11 left left	14792	14845	15971	16043	24:binLong:11 left	22
24:binLong:14 left left	23136	23194	23584	23633	24:binLong:14 left	24
24:binLong:23 left left	2670	2729	4304	4368	24:binLong:23 left	22
24:binLong:27 left left	2786	2860	3751	3799	24:binLong:27 left	26
24:binLong:8 left left	28321	28379	28918	29060	24:binLong:8 left	222
24:binShort:2 left left	10020	10081	10054	10120	24:binShort:2 left	74
24:binShort:3 left left	18396	18446	18419	18485	24:binShort:3 left	44
25 left	4410	4456	4607	4676	25	792
250 left	3764	3836	3846	3940	250	202
250:binShort:1 left left	16277	16339	16304	16363	250:binShort:1 left	122
250:binShort:3 left left	4560	4619	4593	4656	250:binShort:3 left	50
250:binShort:4 left left	2368	2424	2403	2458	250:binShort:4 left	70
251 left	9558	9622	10901	10967	251	108
251:binLong:14 left left	28631	28683	28719	28781	251:binLong:14 left	26
251:binShort:1 left left	1820	1866	1852	1914	251:binShort:1 left	42
251:binShort:3 left left	12417	12492	12433	12506	251:binShort:3 left	240
252 left	883	1112	1348	1439	252	420
252:binLong:55 left left	13826	13886	14289	14355	252:binLong:55 left	46
252:binShort:2 left left	6835	6881	6853	6911	252:binShort:2 left	96
252:binShort:4 left left	28934	29000	28963	29045	252:binShort:4 left	152
253 left	5060	5118	5117	5183	253	448
253:binLong:19 left left	15406	15477	17418	17467	253:binLong:19 left	30
253:binShort:2 left left	26925	26973	26964	27022	253:binShort:2 left	28
254 left	15800	15845	15872	15926	254	316
254:binLong:55 left left	10334	10370	10503	10568	254:binLong:55 left	26
254:binLong:6 left left	11820	11879	12200	12285	254:binLong:6 left	104
254:binShort:3 left left	12776	12827	12819	12871	254:binShort:3 left	24
255 left	12857	12925	13017	13067	255	298
255:binLong:35 left left	12919	12955	12976	13022	255:binLong:35 left	22
255:binShort:1 left left	14418	14474	14459	14512	255:binShort:1 left	52
256 left	14949	15009	15060	15117	256	258
256:binLong:23 left left	27764	27826	29176	29254	256:binLong:23 left	28
256:binLong:32 left left	3443	3501	3501	3557	256:binLong:32 left	24
256:binShort:4 left left	1242	1284	1271	1326	256:binShort:4 left	30
257 left	11837	11905	11881	11974	257	384
257:binShort:1 left left	17524	17559	17549	17591	257:binShort:1 left	30
257:binShort:2 left left	15374	15427	15415	15464	257:binShort:2 left	38
257:binShort:3 left left	29141	29179	29169	29236	257:binShort:3 left	26
258 left	10825	10887	10920	10977	258	10594
258:binShort:4 left left	8001	8061	8051	8095	258:binShort:4 left	30
259 left	3122	3180	3199	3261	259	252
259:binLong:1 left left	2907	2948	3075	3135	259:binLong:1 left	28
259:binLong:11 left left	16248	16300	16350	16429	259:binLong:11 left	26
259:binLong:55 left left	6986	7038	7120	7180	259:binLong:55 left	38
259:binShort:3 left left	5633	5683	5667	5726	259:binShort:3 left	62
25:binLong:23 left left	28312	28392	28928	29076	25:binLong:23 left	226
25:binLong:24 left left	18581	18651	19125	19170	25:binLong:24 left	26
25:binLong:55 left left	29229	29324	29306	29370	25:binLong:55 left	118
25:binShort:1 left left	11682	11738	11712	11766	25:binShort:1 left	44
25:binShort:2 left left	13914	13962	13946	14001	25:binShort:2 left	22
25:binShort:4 left left	18830	18929	18917	18953	25:binShort:4 left	24
26 left	8115	8169	8200	8278	26	262
260 left	26196	26251	26341	26381	260	152
260:binLong:63 left left	17563	17628	18150	18181	260:binLong:63 left	22
260:binShort:1 left left	29377	29448	29380	29463	260:binShort:1 left	426
260:binShort:3 left left	19494	19544	19530	19570	260:binShort:3 left	24
261 left	18623	18823	19004	19083	261	900
261:binLong:21 left left	1942	1991	2071	2124	261:binLong:21 left	38
261:binShort:3 left left	19392	19440	19420	19491	261:binShort:3 left	52
261:binShort:4 left left	20153	20211	20197	20230	261:binShort:4 left	26
262 left	1018	1234	1237	1310	262	12782
262:binShort:1 left left	21274	21321	21304	21353	262:binShort:1 left	72
262:binShort:2 left left	11807	11865	11843	11886	262:binShort:2 left	88
262:binShort:3 left left	1087	1125	1115	1181	262:binShort:3 left	28
262:binShort:4 left left	1268	1334	1326	1371	262:binShort:4 left	22
263 left	728	766	811	856	263	1050
263:binShort:1 left left	11799	11868	11844	11891	263:binShort:1 left	58
263:binShort:4 left left	22015	22063	22052	22090	263:binShort:4 left	40
264 left	28817	28886	28943	29002	264	252
264:binLong:66 left left	2962	3027	3097	3143	264:binLong:66 left	22
264:binShort:1 left left	4956	5012	4962	5042	264:binShort:1 left	212
264:binShort:3 left left	27164	27215	27192	27250	264:binShort:3 left	94
265 left	14020	14099	14216	14264	265	1540
265:binLong:1 left left	28436	28507	28719	28780	265:binLong:1 left	24
265:binShort:1 left left	8675	8749	8697	8773	265:binShort:1 left	162
265:binShort:3 left left	27860	27893	27882	27930	265:binShort:3 left	32
266 left	8946	9007	9238	9295	266	568
266:binLong:11 left left	5211	5275	5603	5684	266:binLong:11 left	64
266:binLong:4 left left	9550	9602	10901	10968	266:binLong:4 left	22
266:binLong:55 left left	2519	2564	2611	2683	266:binLong:55 left	26
266:binShort:1 left left	7489	7525	7510	7558	266:binShort:1 left	24
267 left	5878	5940	7464	7504	267	176
267:binLong:2 left left	5273	5353	5498	5566	267:binLong:2 left	100
267:binLong:6 left left	4058	4118	5057	5105	267:binLong:6 left	24
267:binLong:9 left left	3107	3148	3623	3684	267:binLong:9 left	24
267:binShort:1 left left	10609	10676	10658	10712	267:binShort:1 left	42
267:binShort:4 left left	29305	29370	29355	29410	267:binShort:4 left	42
268 left	12600	12660	12649	12716	268	366
268:binLong:13 left left	11901	11957	12143	12190	268:binLong:13 left	52
268:binLong:19 left left	5270	5317	5435	5511	268:binLong:19 left	28
268:binLong:29 left left	1101	1154	1166	1211	268:binLong:29 left	24
268:binLong:4 left left	1930	2004	2915	2977	268:binLong:4 left	70
268:binShort:1 left left	1483	1563	1546	1601	268:binShort:1 left	48
268:binShort:2 left left	28282	28351	28302	28367	268:binShort:2 left	152
268:binShort:4 left left	13789	13813	13807	13866	268:binShort:4 left	22
269 left	3735	3837	3854	3928	269	1264
269:binLong:23 left left	4365	4424	4693	4783	269:binLong:23 left	28
269:binLong:5 left left	2649	2715	3054	3119	269:binLong:5 left	24
269:binLong:55 left left	7581	7645	8208	8267	269:binLong:55 left	36
269:binLong:68 left left	832	897	898	967	269:binLong:68 left	32
26:binLong:11 left left	16676	16751	17420	17483	26:binLong:11 left	38
26:binLong:55 left left	13932	14021	14280	14345	26:binLong:55 left	118
26:binLong:6 left left	4331	4424	4821	4887	26:binLong:6 left	148
26:binLong:7 left left	13546	13648	14505	14617	26:binLong:7 left	100
26:binShort:1 left left	971	1052	1025	1076	26:binShort:1 left	34
26:binShort:3 left left	7570	7630	7612	7667	26:binShort:3 left	34
26:binShort:4 left left	15706	15767	15747	15784	26:binShort:4 left	42
27 left	15880	15935	15989	16053	27	220
270 left	6113	6171	6225	6282	270	1456
270:binShort:1 left left	29195	29249	29231	29281	270:binShort:1 left	36
270:binShort:3 left left	12023	12078	12041	12101	270:binShort:3 left	116
270:binShort:4 left left	7966	8010	7995	8074	270:binShort:4 left	22
271 left	7940	7990	8059	8126	271	1846
271:binLong:12 left left	11464	11551	11713	11787	271:binLong:12 left	116
271:binLong:3 left left	19647	19692	20046	20108	271:binLong:3 left	30
271:binLong:69 left left	1150	1244	1285	1323	271:binLong:69 left	24
271:binShort:1 left left	7990	8016	8010	8084	271:binShort:1 left	24
271:binShort:3 left left	8367	8433	8409	8473	271:binShort:3 left	70
271:binShort:4 left left	8691	8773	8732	8806	271:binShort:4 left	114
272 left	13360	13432	14787	14849	272	294
272:binLong:12 left left	7690	7756	7768	7823	272:binLong:12 left	50
272:binLong:22 left left	16700	16757	17430	17502	272:binLong:22 left	22
272:binShort:2 left left	19415	19473	19464	19516	272:binShort:2 left	30
272:binShort:4 left left	13969	14018	14011	14072	272:binShort:4 left	22
273 left	11656	11780	11797	11856	273	182
273:binLong:55 left left	29705	29766	29728	29800	273:binLong:55 left	62
273:binShort:1 left left	940	1019	963	1030	273:binShort:1 left	340
273:binShort:2 left left	8397	8452	8432	8486	273:binShort:2 left	60
274 left	16428	16500	16549	16619	274	724
274:binLong:14 left left	2107	2174	2205	2259	274:binLong:14 left	78
274:binLong:18 left left	10397	10440	10603	10664	274:binLong:18 left	24
274:binLong:23 left left	15390	15446	17426	17475	274:binLong:23 left	24
274:binLong:25 left left	9428	9481	9883	9944	274:binLong:25 left	84
274:binLong:55 left left	15481	15542	15532	15592	274:binLong:55 left	22
274:binShort:2 left left	8674	8756	8692	8773	274:binShort:2 left	186
274:binShort:3 left left	12054	12107	12081	12143	274:binShort:3 left	76
275 left	3471	3543	3574	3624	275	336
275:binLong:13 left left	11213	11267	12014	12064	275:binLong:13 left	22
276 left	2882	3036	3053	3132	276	3310
276:binLong:12 left left	11349	11387	11809	11872	276:binLong:12 left	28
276:binLong:3 left left	11812	11872	12045	12096	276:binLong:3 left	22
277 left	2030	2084	5676	5738	277	150
277:binLong:1 left left	19678	19746	20064	20112	277:binLong:1 left	32
277:binLong:44 left left	26981	27049	27067	27123	277:binLong:44 left	80
277:binShort:2 left left	877	920	914	951	277:binShort:2 left	34
277:binShort:3 left left	27860	27912	27900	27969	277:binShort:3 left	34
277:binShort:4 left left	4272	4344	4321	4367	277:binShort:4 left	58
278 left	16638	16723	16981	17030	278	356
278:binLong:5 left left	17542	17636	18124	18184	278:binLong:5 left	28
278:binLong:9 left left	10108	10187	10291	10349	278:binLong:9 left	22
278:binShort:1 left left	13149	13210	13193	13257	278:binShort:1 left	42
278:binShort:2 left left	18396	18437	18422	18481	278:binShort:2 left	28
279 left	17108	17162	17173	17321	279	17388
279:binLong:5 left left	6096	6143	6402	6454	279:binLong:5 left	26
279:binLong:64 left left	3200	3272	3599	3640	279:binLong:64 left	28
279:binShort:1 left left	4066	4110	4094	4145	279:binShort:1 left	26
279:binShort:2 left left	11351	11408	11391	11452	279:binShort:2 left	44
279:binShort:4 left left	2530	2580	2567	2631	279:binShort:4 left	26
27:binLong:11 left left	13528	13638	14606	14699	27:binLong:11 left	132
27:binLong:17 left left	12446	12505	12601	12639	27:binLong:17 left	22
27:binLong:23 left left	11279	11342	12039	12098	27:binLong:23 left	24
27:binLong:27 left left	27778	27846	29145	29246	27:binLong:27 left	124
27:binLong:4 left left	8321	8401	8799	8859	27:binLong:4 left	30
27:binLong:55 left left	11316	11392	11818	11868	27:binLong:55 left	22
27:binLong:7 left left	10404	10482	10535	10607	27:binLong:7 left	38
27:binShort:1 left left	11842	11894	11877	11934	27:binShort:1 left	26
27:binShort:4 left left	15006	15069	15056	15112	27:binShort:4 left	22
28 left	6089	6147	6287	6354	28	378
280 left	17444	17500	17497	17567	280	1684
280:binLong:11 left left	9372	9457	10133	10181	280:binLong:11 left	74
280:binLong:9 left left	3757	3806	3857	3953	280:binLong:9 left	22
280:binShort:1 left left	23131	23173	23165	23208	280:binShort:1 left	22
280:binShort:3 left left	24596	24646	24637	24673	280:binShort:3 left	24
281 left	3220	3299	3336	3396	281	6294
281:binShort:1 left left	4229	4285	4255	4320	281:binShort:1 left	82
281:binShort:4 left left	12199	12241	12228	12292	281:binShort:4 left	50
282 left	3221	3298	3327	3392	282	9912
282:binLong:4 left left	9378	9465	10148	10183	282:binLong:4 left	42
282:binShort:1 left left	1728	1780	1750	1810	282:binShort:1 left	80
282:binShort:4 left left	1270	1320	1308	1365	282:binShort:4 left	56
283 left	6114	6180	6171	6250	283	6576
283:binLong:13 left left	16961	17036	17377	17447	283:binLong:13 left	132
283:binLong:15 left left	11826	11894	12203	12280	283:binLong:15 left	130
283:binLong:2 left left	7533	7601	8248	8328	283:binLong:2 left	72
283:binLong:26 left left	3699	3738	5679	5735	283:binLong:26 left	30
283:binLong:71 left left	28407	28506	28772	28843	283:binLong:71 left	22
283:binLong:72 left left	7047	7114	7123	7164	283:binLong:72 left	26
283:binShort:4 left left	27171	27206	27194	27250	283:binShort:4 left	72
284 left	28307	28365	29004	29092	284	398
284:binLong:18 left left	27786	27837	29145	29231	284:binLong:18 left	78
284:binLong:51 left left	4408	4460	4651	4696	284:binLong:51 left	54
284:binLong:9 left left	3721	3787	3913	3978	284:binLong:9 left	24
285 left	8905	8952	10151	10203	285	108
285:binLong:22 left left	6858	6916	7175	7231	285:binLong:22 left	30
285:binLong:8 left left	16614	16685	16998	17032	285:binLong:8 left	24
285:binShort:2 left left	5230	5296	5278	5325	285:binShort:2 left	42
285:binShort:3 left left	18738	18792	18782	18837	285:binShort:3 left	22
286 left	2982	3083	4734	4800	286	1312
286:binShort:1 left left	18465	18539	18504	18563	286:binShort:1 left	94
286:binShort:4 left left	11699	11762	11748	11802	286:binShort:4 left	42
287 left	4123	4197	5189	5242	287	150
287:binLong:18 left left	28383	28459	28964	29023	287:binLong:18 left	24
287:binShort:2 left left	2178	2227	2205	2265	287:binShort:2 left	94
288 left	29606	29653	29836	29888	288	130
288:binLong:4 left left	20096	20151	21729	21790	288:binLong:4 left	22
288:binLong:7 left left	20219	20284	20387	20434	288:binLong:7 left	24
288:binShort:1 left left	10901	10951	10934	10991	288:binShort:1 left	52
288:binShort:3 left left	8684	8753	8722	8784	288:binShort:3 left	90
289 left	11834	11889	11906	11972	289	166
289:binLong:5 left left	10382	10440	10598	10663	289:binLong:5 left	34
289:binShort:2 left left	17452	17509	17490	17553	289:binShort:2 left	66
28:binLong:26 left left	28416	28504	28918	28997	28:binLong:26 left	62
28:binLong:3 left left	1083	1162	1233	1305	28:binLong:3 left	106
28:binLong:55 left left	4432	4537	4533	4699	28:binLong:55 left	622
28:binLong:7 left left	16674	16768	17430	17496	28:binLong:7 left	46
28:binLong:9 left left	11917	11983	12023	12084	28:binLong:9 left	22
28:binShort:4 left left	5025	5096	5077	5118	28:binShort:4 left	42
29 left	1157	1237	1285	1329	29	606
290 left	2252	2338	2347	2419	290	7160
290:binLong:12 left left	16219	16282	16356	16421	290:binLong:12 left	60
290:binLong:55 left left	28035	28101	28069	28143	290:binLong:55 left	68
290:binShort:2 left left	23786	23839	23829	23878	290:binShort:2 left	26
290:binShort:4 left left	29695	29733	29707	29782	290:binShort:4 left	196
291 left	2912	2977	3003	3041	291	462
291:binLong:1 left left	10397	10445	10605	10665	291:binLong:1 left	28
291:binShort:1 left left	15679	15728	15722	15768	291:binShort:1 left	24
292 left	28312	28376	29004	29087	292	854
[truncated: 2,041 more rows]

## Sheet: SARS-CoV-2_cluster_sample2
ClusterID	LeftStart	LeftEnd	RightStart	RightEnd	ClusterID2	NumberOfChimeras
1 left	4453	4528	4576	4656	1	2828
10 left	17443	17500	17494	17571	10	2362
100 left	28360	28446	28959	29050	100	158
1000 left	5989	6139	6456	6567	1000	740
1001 left	26433	26493	26975	27048	1001	82
1002 left	10385	10434	10576	10650	1002	50
1003 left	18993	19061	19042	19113	1003	84
1004 left	10384	10465	10532	10655	1004	166
1004:binLong:25 left left	26756	26811	26819	26880	1004:binLong:25 left	22
1005 left	5260	5335	5421	5521	1005	92
1006 left	28422	28491	28816	28923	1006	70
1007 left	12331	12421	12708	12761	1007	124
1008 left	28278	28338	29110	29162	1008	50
1008:binLong:34 left left	1152	1240	1253	1303	1008:binLong:34 left	40
1009 left	4006	4068	4051	4106	1009	56
100:binLong:15 left left	25438	25498	25754	25797	100:binLong:15 left	32
100:binLong:16 left left	969	1101	1300	1424	100:binLong:16 left	392
100:binShort:1 left left	8417	8485	8465	8526	100:binShort:1 left	36
100:binShort:4 left left	8910	8969	8954	9001	100:binShort:4 left	38
101 left	5921	5991	7326	7379	101	274
1010 left	8127	8185	8176	8244	1010	312
1011 left	28314	28373	28926	29077	1011	344
1011:binLong:6 left left	6029	6090	6492	6551	1011:binLong:6 left	126
1012 left	831	901	865	977	1012	284
1013 left	5630	5688	5664	5732	1013	96
1014 left	21037	21088	21104	21154	1014	46
1015 left	23644	23715	24269	24352	1015	60
1016 left	22385	22457	22439	22495	1016	104
1017 left	15887	15945	15989	16065	1017	138
1018 left	931	1016	963	1039	1018	556
1019 left	19063	19143	19535	19568	1019	112
101:binLong:13 left left	12327	12409	12727	12793	101:binLong:13 left	34
101:binLong:24 left left	5173	5250	5595	5677	101:binLong:24 left	52
101:binLong:3 left left	2097	2155	2205	2259	101:binLong:3 left	68
101:binLong:7 left left	10098	10171	10777	10828	101:binLong:7 left	24
101:binShort:1 left left	15700	15761	15746	15780	101:binShort:1 left	38
101:binShort:4 left left	2430	2498	2471	2536	101:binShort:4 left	164
102 left	1460	1509	1552	1596	102	360
1020 left	15259	15333	15304	15388	1020	86
1020:binLong:64 left left	11695	11759	11813	11862	1020:binLong:64 left	22
1021 left	2494	2574	2596	2663	1021	170
1022 left	5680	5709	8799	8835	1022	48
1023 left	17675	17736	17718	17780	1023	66
1023:binLong:44 left left	17097	17164	17211	17270	1023:binLong:44 left	164
1024 left	28650	28712	28750	28829	1024	72
1025 left	16616	16705	16633	16720	1025	270
1026 left	16645	16734	16892	16992	1026	224
1027 left	10106	10174	10760	10827	1027	70
1028 left	11940	11990	12009	12063	1028	68
1029 left	11750	11824	11797	11861	1029	70
1029:binLong:60 left left	28643	28713	28732	28784	1029:binLong:60 left	22
102:binLong:18 left left	9566	9623	9901	9968	102:binLong:18 left	26
102:binLong:19 left left	19051	19155	19534	19574	102:binLong:19 left	90
102:binLong:22 left left	1000	1095	1394	1483	102:binLong:22 left	26
102:binLong:4 left left	28332	28387	28952	29048	102:binLong:4 left	102
102:binShort:1 left left	14447	14509	14492	14538	102:binShort:1 left	36
102:binShort:2 left left	7032	7085	7073	7151	102:binShort:2 left	24
102:binShort:4 left left	15814	15866	15848	15907	102:binShort:4 left	48
103 left	25445	25499	25569	25631	103	312
1030 left	971	1132	1277	1425	1030	1074
1031 left	6007	6124	6483	6560	1031	484
1032 left	6063	6127	6381	6456	1032	72
1033 left	9468	9538	9888	9937	1033	102
1034 left	28298	28363	29121	29154	1034	50
1035 left	12948	13020	13006	13048	1035	68
1036 left	2397	2450	2484	2536	1036	44
1037 left	8273	8348	8319	8394	1037	192
1038 left	4322	4398	4820	4888	1038	300
1039 left	2106	2164	2673	2748	1039	146
103:binLong:7 left left	6001	6132	6477	6561	103:binLong:7 left	522
103:binShort:1 left left	10098	10150	10142	10186	103:binShort:1 left	26
103:binShort:3 left left	25110	25188	25150	25213	103:binShort:3 left	118
103:binShort:4 left left	6283	6339	6316	6369	103:binShort:4 left	40
104 left	5261	5334	5513	5570	104	246
1040 left	28448	28526	28709	28785	1040	104
1041 left	14004	14077	14056	14106	1041	68
1042 left	2643	2716	4312	4369	1042	70
1042:binLong:56 left left	15165	15202	15348	15420	1042:binLong:56 left	22
1043 left	5924	5976	7319	7370	1043	48
1044 left	753	840	1561	1625	1044	48
1045 left	16214	16270	16364	16426	1045	58
1046 left	29264	29365	29330	29392	1046	120
1047 left	2704	2789	4320	4359	1047	56
1048 left	45	126	29825	29888	1048	192
1049 left	3190	3276	3195	3280	1049	784
104:binLong:14 left left	23118	23201	23588	23640	104:binLong:14 left	22
104:binLong:16 left left	16426	16478	16922	16986	104:binLong:16 left	22
104:binLong:5 left left	18799	18889	19018	19088	104:binLong:5 left	32
104:binLong:56 left left	4118	4188	4886	4933	104:binLong:56 left	26
104:binShort:1 left left	4158	4205	4179	4240	104:binShort:1 left	52
105 left	1807	1857	1897	1955	105	230
1050 left	2792	2846	3635	3720	1050	46
1050:binLong:38 left left	18921	18980	19047	19103	1050:binLong:38 left	28
1051 left	9548	9602	9912	9982	1051	22
1052 left	26201	26238	26337	26377	1052	26
1052:binLong:35 left left	10338	10413	10609	10668	1052:binLong:35 left	24
1053 left	14009	14105	14116	14186	1053	510
1053:binLong:4 left left	5266	5330	5528	5567	1053:binLong:4 left	22
1054 left	13817	13878	14302	14356	1054	28
1055 left	19676	19779	20046	20112	1055	52
1056 left	28296	28356	28988	29102	1056	24
1057 left	9964	10024	10087	10167	1057	24
1057:binLong:30 left left	28425	28480	28756	28809	1057:binLong:30 left	26
1058 left	11845	11895	11911	11961	1058	30
1059 left	4795	4857	4926	4978	1059	26
105:binLong:10 left left	2737	2809	4290	4363	105:binLong:10 left	22
105:binLong:22 left left	13354	13439	14762	14844	105:binLong:22 left	62
105:binLong:34 left left	830	889	922	1004	105:binLong:34 left	28
105:binLong:9 left left	2112	2184	2654	2750	105:binLong:9 left	102
105:binShort:1 left left	15978	16061	16015	16096	105:binShort:1 left	80
105:binShort:2 left left	27349	27388	27373	27423	105:binShort:2 left	26
105:binShort:3 left left	4714	4764	4749	4820	105:binShort:3 left	36
105:binShort:4 left left	8161	8229	8217	8273	105:binShort:4 left	24
106 left	19056	19147	19531	19570	106	358
1060 left	28354	28441	28959	29057	1060	36
1061 left	18903	18982	19001	19063	1061	110
1062 left	9962	10020	10083	10141	1062	44
1062:binLong:12 left left	4455	4509	4592	4661	1062:binLong:12 left	34
1062:binLong:21 left left	22895	22938	23032	23097	1062:binLong:21 left	22
1062:binLong:45 left left	28310	28370	29056	29116	1062:binLong:45 left	26
1063 left	28459	28511	28689	28764	1063	22
1064 left	12687	12715	12727	12779	1064	48
1065 left	8687	8755	8773	8825	1065	28
1066 left	2807	2865	2858	2899	1066	26
1067 left	10063	10155	10777	10829	1067	78
1068 left	17537	17592	18151	18201	1068	24
1069 left	7035	7101	7153	7189	1069	36
106:binLong:20 left left	22454	22513	22542	22605	106:binLong:20 left	28
106:binLong:9 left left	28398	28480	28819	28937	106:binLong:9 left	34
106:binShort:2 left left	7982	8043	8010	8081	106:binShort:2 left	56
106:binShort:3 left left	18771	18848	18827	18904	106:binShort:3 left	36
107 left	4413	4452	4652	4691	107	126
1070 left	17455	17499	17530	17594	1070	26
1071 left	26495	26549	26649	26748	1071	42
1072 left	16422	16485	16575	16644	1072	22
1073 left	2975	3045	4743	4805	1073	40
1074 left	16211	16305	16365	16436	1074	56
1074:binLong:7 left left	15334	15403	15634	15676	1074:binLong:7 left	24
1075 left	10323	10375	10384	10436	1075	100
1076 left	2909	2974	3006	3081	1076	36
1077 left	5935	5975	7333	7378	1077	22
1078 left	6111	6175	6207	6272	1078	138
1079 left	2223	2289	2364	2413	1079	28
107:binLong:20 left left	8973	9082	9502	9550	107:binLong:20 left	52
107:binShort:1 left left	25092	25162	25128	25198	107:binShort:1 left	52
107:binShort:2 left left	12777	12828	12818	12881	107:binShort:2 left	26
107:binShort:3 left left	19378	19428	19406	19472	107:binShort:3 left	48
107:binShort:4 left left	20147	20219	20199	20248	107:binShort:4 left	54
108 left	2093	2162	2218	2270	108	278
1080 left	2908	2976	2975	3023	1080	76
1080:binShort:4 left left	18886	18955	18955	19025	1080:binShort:4 left	62
1081 left	1915	1988	2928	2974	1081	40
1082 left	17549	17607	18133	18188	1082	38
1083 left	9424	9493	9868	9944	1083	108
1084 left	2823	2868	2879	2933	1084	106
1085 left	12849	12922	13018	13085	1085	56
1086 left	26708	26758	26849	26901	1086	22
1086:binShort:3 left left	26750	26800	26800	26862	1086:binShort:3 left	34
1087 left	5169	5269	5595	5670	1087	144
1088 left	2096	2153	2169	2258	1088	60
1089 left	6884	6941	7161	7223	1089	42
108:binLong:14 left left	3975	4063	8938	8999	108:binLong:14 left	26
108:binLong:17 left left	8987	9032	9493	9537	108:binLong:17 left	22
108:binLong:2 left left	13829	13929	14291	14367	108:binLong:2 left	136
108:binShort:1 left left	4066	4127	4110	4150	108:binShort:1 left	28
108:binShort:3 left left	28044	28118	28058	28139	108:binShort:3 left	392
108:binShort:4 left left	11810	11859	11846	11887	108:binShort:4 left	22
109 left	11695	11759	11819	11864	109	98
1090 left	9790	9838	9883	9946	1090	26
1090:binLong:24 left left	23571	23610	23625	23667	1090:binLong:24 left	120
1091 left	15892	15948	15988	16061	1091	58
1092 left	13541	13604	14516	14643	1092	138
1093 left	5207	5254	5513	5603	1093	32
1093:binLong:6 left left	2796	2840	3650	3714	1093:binLong:6 left	30
1094 left	16107	16133	16197	16251	1094	26
1095 left	9426	9493	9872	9938	1095	106
1096 left	28262	28304	29124	29171	1096	40
1097 left	1847	1928	3677	3721	1097	24
1098 left	28438	28513	28928	28965	1098	34
1099 left	8351	8399	29683	29735	1099	26
109:binLong:64 left left	4467	4525	4578	4654	109:binLong:64 left	44
109:binShort:1 left left	1281	1342	1326	1382	109:binShort:1 left	32
109:binShort:2 left left	23261	23329	23303	23369	109:binShort:2 left	32
109:binShort:3 left left	24837	24887	24876	24936	109:binShort:3 left	54
10:binLong:10 left left	12338	12434	12661	12757	10:binLong:10 left	54
10:binLong:14 left left	1931	1990	2346	2424	10:binLong:14 left	30
10:binLong:21 left left	16947	17045	17366	17456	10:binLong:21 left	152
10:binLong:24 left left	1088	1160	1270	1328	10:binLong:24 left	38
10:binLong:3 left left	8805	8862	9949	10012	10:binLong:3 left	28
10:binShort:1 left left	6375	6476	6385	6478	10:binShort:1 left	558
10:binShort:2 left left	27167	27225	27177	27256	10:binShort:2 left	102
11 left	18708	18834	19004	19087	11	624
110 left	26477	26553	26987	27041	110	234
1100 left	26207	26256	26288	26338	1100	26
1101 left	8957	9018	9508	9542	1101	22
1102 left	26955	27049	27087	27140	1102	52
1102:binLong:49 left left	18946	18967	19032	19099	1102:binLong:49 left	22
1103 left	16198	16277	16362	16432	1103	30
1104 left	11467	11517	11764	11817	1104	24
1105 left	16216	16311	16362	16438	1105	54
1106 left	1921	1977	2932	2976	1106	26
1107 left	14022	14092	14198	14256	1107	30
1107:binLong:4 left left	25443	25484	25562	25628	1107:binLong:4 left	82
1108 left	9971	10040	10074	10144	1108	44
1109 left	25	88	3899	3993	1109	42
1109:binLong:45 left left	13931	13982	14300	14326	1109:binLong:45 left	24
110:binLong:1 left left	11865	11904	11905	11964	110:binLong:1 left	26
110:binLong:11 left left	10350	10394	10601	10713	110:binLong:11 left	24
110:binLong:13 left left	19063	19153	19528	19571	110:binLong:13 left	84
110:binLong:16 left left	11453	11499	11728	11797	110:binLong:16 left	26
110:binLong:8 left left	18660	18764	19007	19090	110:binLong:8 left	30
110:binShort:1 left left	3957	4048	4000	4065	110:binShort:1 left	146
110:binShort:2 left left	12692	12759	12717	12788	110:binShort:2 left	104
110:binShort:4 left left	4195	4257	4239	4290	110:binShort:4 left	36
111 left	18677	18738	19018	19089	111	180
1110 left	16623	16699	16986	17029	1110	38
1111 left	1930	1992	2050	2128	1111	46
1112 left	10298	10356	10668	10755	1112	24
1113 left	3222	3297	3374	3451	1113	44
1114 left	11436	11524	11700	11792	1114	92
1115 left	2970	3048	4742	4799	1115	28
1116 left	8959	9047	9489	9543	1116	66
1117 left	4459	4533	4561	4652	1117	98
1118 left	16433	16479	16492	16569	1118	38
1118:binLong:50 left left	8115	8163	8202	8263	1118:binLong:50 left	24
1119 left	16436	16481	16572	16635	1119	28
111:binLong:11 left left	19658	19794	20045	20113	111:binLong:11 left	196
111:binLong:25 left left	28812	28882	28952	29010	111:binLong:25 left	22
111:binLong:6 left left	1055	1115	1308	1407	111:binLong:6 left	22
111:binShort:2 left left	2370	2428	2399	2481	111:binShort:2 left	98
111:binShort:4 left left	8461	8529	8517	8580	111:binShort:4 left	28
112 left	1801	1847	1903	1953	112	132
1120 left	28372	28461	28948	29062	1120	64
1121 left	695	785	1540	1655	1121	698
1122 left	6868	6942	7165	7228	1122	120
1122:binLong:12 left left	1932	1974	2053	2097	1122:binLong:12 left	22
1123 left	10065	10148	10766	10833	1123	88
1124 left	1844	1932	3677	3718	1124	24
1125 left	26198	26248	26337	26382	1125	30
1126 left	6874	6996	7161	7232	1126	152
1127 left	28459	28517	28930	29004	1127	28
1128 left	986	1136	1246	1411	1128	548
1129 left	1921	1975	2928	2979	1129	26
1129:binLong:52 left left	29218	29262	29308	29360	1129:binLong:52 left	22
112:binLong:10 left left	4347	4393	4767	4853	112:binLong:10 left	30
112:binLong:11 left left	4370	4416	4747	4832	112:binLong:11 left	24
112:binLong:20 left left	11914	11980	12146	12208	112:binLong:20 left	36
112:binLong:41 left left	4439	4514	4669	4694	112:binLong:41 left	22
112:binShort:2 left left	10224	10299	10280	10335	112:binShort:2 left	30
112:binShort:3 left left	2817	2897	2874	2938	112:binShort:3 left	42
113 left	21043	21104	21102	21145	113	116
1130 left	16208	16299	16356	16430	1130	64
1131 left	4416	4446	4609	4679	1131	22
1131:binLong:26 left left	4379	4422	4781	4828	1131:binLong:26 left	24
1132 left	684	749	1568	1643	1132	160
1133 left	4463	4529	4601	4650	1133	42
1134 left	11822	11884	12201	12296	1134	132
1135 left	16626	16703	16994	17029	1135	42
1136 left	21	88	3903	3986	1136	44
1137 left	16979	17050	17310	17404	1137	60
1138 left	16685	16757	17426	17512	1138	32
1139 left	16629	16699	16990	17034	1139	34
113:binLong:16 left left	12291	12376	12715	12764	113:binLong:16 left	22
113:binLong:22 left left	11824	11874	12037	12115	113:binLong:22 left	24
113:binShort:1 left left	7909	7964	7949	8008	113:binShort:1 left	44
113:binShort:2 left left	23256	23299	23289	23384	113:binShort:2 left	22
113:binShort:3 left left	29256	29326	29301	29353	113:binShort:3 left	106
114 left	2260	2336	2481	2530	114	112
1140 left	18887	18966	19008	19082	1140	130
1141 left	18728	18815	19003	19083	1141	80
1142 left	28461	28523	28612	28722	1142	66
1143 left	5271	5345	5514	5562	1143	42
1144 left	17549	17646	18123	18188	1144	28
1145 left	5261	5343	5516	5569	1145	46
1146 left	2115	2151	2165	2245	1146	22
1146:binLong:6 left left	13517	13568	14640	14716	1146:binLong:6 left	24
1147 left	14941	15004	15060	15125	1147	26
1148 left	13826	13888	14283	14386	1148	80
1149 left	2961	3033	3079	3142	1149	42
114:binLong:11 left left	20163	20270	20759	20807	114:binLong:11 left	58
114:binLong:12 left left	1085	1136	1238	1304	114:binLong:12 left	66
114:binLong:13 left left	16955	17028	17366	17446	114:binLong:13 left	152
114:binLong:16 left left	18796	18894	19019	19068	114:binLong:16 left	24
114:binLong:17 left left	29593	29652	29818	29889	114:binLong:17 left	42
114:binLong:22 left left	18573	18648	21043	21097	114:binLong:22 left	38
114:binLong:9 left left	18749	18828	18855	18949	114:binLong:9 left	68
114:binShort:2 left left	2450	2537	2505	2575	114:binShort:2 left	84
115 left	6109	6178	6200	6270	115	5632
1150 left	5213	5257	5512	5575	1150	22
1151 left	1120	1179	1272	1329	1151	24
1152 left	2806	2861	2893	2945	1152	34
1153 left	8928	9010	9234	9297	1153	94
1154 left	1818	1860	1898	1952	1154	22
1155 left	5952	6017	6548	6589	1155	108
1156 left	28458	28513	28679	28762	1156	30
1157 left	15889	15934	15994	16055	1157	30
1157:binLong:37 left left	13941	14011	14215	14274	1157:binLong:37 left	26
1158 left	11824	11883	12209	12292	1158	110
1159 left	2225	2278	2366	2431	1159	62
115:binLong:10 left left	23372	23449	23557	23608	115:binLong:10 left	28
115:binLong:31 left left	16632	16710	16982	17024	115:binLong:31 left	22
115:binLong:62 left left	14034	14135	14142	14204	115:binLong:62 left	22
115:binLong:8 left left	12471	12547	12574	12631	115:binLong:8 left	44
115:binShort:1 left left	6229	6291	6271	6334	115:binShort:1 left	30
115:binShort:2 left left	28166	28220	28200	28259	115:binShort:2 left	30
115:binShort:3 left left	16023	16117	16055	16139	115:binShort:3 left	138
116 left	10819	10885	10896	10975	116	11496
1160 left	2797	2860	2886	2932	1160	30
1161 left	13534	13597	14522	14640	1161	114
1162 left	10376	10461	10535	10636	1162	28
1163 left	14903	14972	16027	16097	1163	38
1164 left	26506	26557	26988	27031	1164	24
1165 left	19050	19150	19530	19570	1165	68
1166 left	11466	11520	11699	11780	1166	70
1167 left	18745	18815	19007	19087	1167	76
1168 left	2960	3031	3075	3138	1168	36
1169 left	3126	3187	3193	3257	1169	48
116:binShort:2 left left	27458	27517	27495	27585	116:binShort:2 left	52
116:binShort:3 left left	29117	29168	29146	29231	116:binShort:3 left	40
117 left	12309	12392	12724	12767	117	112
1170 left	5149	5214	5605	5654	1170	50
1171 left	6887	6975	7162	7228	1171	68
1172 left	1125	1179	1265	1327	1172	22
1173 left	2105	2155	2173	2258	1173	38
1174 left	11817	11880	12198	12297	1174	118
1175 left	14011	14106	14163	14221	1175	690
1176 left	18884	18958	19007	19083	1176	92
1177 left	28448	28528	28705	28775	1177	32
1178 left	3744	3798	3928	3985	1178	24
1179 left	10325	10383	10392	10451	1179	62
1179:binLong:45 left left	2017	2065	2083	2134	1179:binLong:45 left	22
117:binLong:11 left left	10087	10210	10761	10830	117:binLong:11 left	96
117:binLong:14 left left	15426	15489	17424	17482	117:binLong:14 left	32
118 left	28310	28377	29004	29097	118	828
1180 left	16631	16731	16976	17031	1180	102
1181 left	10437	10500	10532	10618	1181	24
1182 left	2493	2556	2645	2715	1182	28
1183 left	5184	5256	5517	5593	1183	24
1184 left	4318	4384	4835	4903	1184	104
1185 left	17579	17642	18123	18179	1185	24
1186 left	27721	27766	29312	29379	1186	30
1187 left	2176	2212	2215	2280	1187	24
1188 left	6852	6913	7174	7230	1188	42
1189 left	27713	27770	29312	29357	1189	22
118:binLong:22 left left	11918	11991	12125	12188	118:binLong:22 left	30
118:binShort:1 left left	13571	13619	13604	13675	118:binShort:1 left	34
118:binShort:3 left left	29143	29198	29182	29259	118:binShort:3 left	36
119 left	3118	3192	3595	3654	119	204
1190 left	16206	16279	16371	16436	1190	50
1191 left	933	1015	1387	1450	1191	28
1192 left	28309	28369	29062	29118	1192	34
1193 left	12845	12912	13024	13066	1193	46
1194 left	28297	28356	29128	29157	1194	22
1195 left	11825	11886	12213	12297	1195	94
1196 left	19671	19751	20079	20114	1196	40
1197 left	987	1090	1366	1433	1197	26
1198 left	9971	10021	10074	10141	1198	36
1198:binLong:43 left left	5883	5940	7405	7468	1198:binLong:43 left	28
1199 left	28363	28460	28959	29056	1199	42
119:binLong:18 left left	3113	3190	3589	3644	119:binLong:18 left	32
119:binLong:41 left left	12103	12152	12191	12284	119:binLong:41 left	26
119:binShort:1 left left	16547	16604	16588	16661	119:binShort:1 left	32
119:binShort:2 left left	11834	11914	11904	11958	119:binShort:2 left	60
119:binShort:3 left left	3908	4007	3913	4024	119:binShort:3 left	500
11:binLong:17 left left	6002	6139	6474	6562	11:binLong:17 left	516
11:binLong:52 left left	1819	1870	1906	1953	11:binLong:52 left	26
11:binLong:8 left left	16906	17065	17306	17443	11:binLong:8 left	212
11:binLong:9 left left	18575	18666	19018	19093	11:binLong:9 left	30
11:binShort:1 left left	20560	20600	20590	20641	11:binShort:1 left	22
11:binShort:2 left left	19218	19269	19254	19324	11:binShort:2 left	22
12 left	14031	14093	14107	14190	12	342
120 left	7523	7600	8222	8334	120	404
1200 left	9804	9846	9870	9978	1200	26
1201 left	9453	9522	9894	9937	1201	48
1202 left	14031	14088	14121	14190	1202	52
1203 left	8342	8399	29687	29747	1203	28
1204 left	5977	6151	6476	6562	1204	602
1205 left	4456	4529	4557	4655	1205	118
1206 left	16624	16700	16973	17022	1206	26
1207 left	8953	9014	9241	9289	1207	54
1208 left	7036	7118	7149	7176	1208	50
1209 left	18812	18869	19017	19074	1209	22
120:binLong:17 left left	6178	6240	6274	6339	120:binLong:17 left	24
120:binLong:4 left left	989	1094	1358	1437	120:binLong:4 left	82
120:binLong:41 left left	7043	7113	7128	7173	120:binLong:41 left	24
120:binLong:9 left left	2783	2863	3622	3712	120:binLong:9 left	60
120:binShort:1 left left	28612	28671	28645	28708	120:binShort:1 left	52
120:binShort:2 left left	13100	13145	13129	13224	120:binShort:2 left	32
121 left	4416	4469	4630	4685	121	160
1210 left	28301	28363	28986	29088	1210	22
1211 left	10087	10138	10773	10820	1211	40
1212 left	6858	6898	7175	7226	1212	46
1213 left	10326	10374	10387	10442	1213	86
1214 left	5071	5117	5180	5243	1214	22
1215 left	2225	2279	2363	2424	1215	46
1216 left	4448	4529	4631	4680	1216	42
1217 left	17545	17609	18141	18192	1217	34
1218 left	14948	15000	15060	15145	1218	22
1219 left	3750	3794	3927	3980	1219	24
121:binLong:14 left left	6074	6166	6385	6455	121:binLong:14 left	70
121:binLong:22 left left	5253	5343	5605	5671	121:binLong:22 left	28
121:binLong:3 left left	4279	4346	4839	4913	121:binLong:3 left	22
121:binLong:8 left left	10075	10126	10761	10834	121:binLong:8 left	44
121:binShort:1 left left	3739	3811	3787	3847	121:binShort:1 left	38
122 left	4371	4428	4687	4794	122	110
1220 left	17544	17601	18169	18221	1220	22
1221 left	1120	1180	1269	1331	1221	22
1222 left	4452	4526	4612	4670	1222	60
1223 left	18794	18887	19000	19067	1223	32
1224 left	4319	4398	4816	4891	1224	158
1224:binLong:16 left left	723	775	816	857	1224:binLong:16 left	120
1225 left	28301	28364	29067	29122	1225	40
1226 left	10066	10133	10777	10833	1226	24
1227 left	957	1013	1389	1455	1227	36
1227:binLong:43 left left	5873	5945	7474	7505	1227:binLong:43 left	28
1228 left	19652	19715	20045	20111	1228	78
1229 left	28647	28705	28714	28782	1229	48
122:binLong:10 left left	16649	16753	16899	16994	122:binLong:10 left	102
122:binLong:14 left left	9958	10039	10069	10134	122:binLong:14 left	50
122:binLong:16 left left	16957	17037	17375	17454	122:binLong:16 left	100
122:binLong:21 left left	13507	13564	14650	14735	122:binLong:21 left	22
123 left	5678	5712	8791	8835	123	88
1230 left	28261	28307	29132	29158	1230	28
1231 left	5990	6042	6488	6561	1231	60
1231:binLong:4 left left	2939	2961	2977	3014	1231:binLong:4 left	22
1232 left	13525	13600	14513	14631	1232	100
1233 left	28461	28523	28664	28738	1233	22
1234 left	2497	2560	2648	2694	1234	22
1235 left	20139	20236	20780	20809	1235	28
1236 left	14013	14102	14162	14223	1236	800
1236:binLong:42 left left	15131	15192	15257	15312	1236:binLong:42 left	24
1237 left	13946	14003	14245	14314	1237	28
1238 left	7743	7823	8210	8276	1238	36
1239 left	27384	27425	27448	27501	1239	44
123:binLong:17 left left	8350	8400	8510	8601	123:binLong:17 left	24
123:binShort:3 left left	19789	19842	19824	19900	123:binShort:3 left	102
124 left	18575	18640	21012	21097	124	236
1240 left	2027	2086	5687	5735	1240	36
1241 left	11509	11570	11650	11721	1241	78
1242 left	9539	9616	9894	9958	1242	110
1243 left	18793	18889	19004	19089	1243	36
1244 left	26678	26758	26845	26903	1244	32
1245 left	28367	28452	28959	29011	1245	34
1246 left	19654	19775	20046	20113	1246	148
1247 left	6894	6979	7161	7223	1247	56
1248 left	28474	28524	28702	28774	1248	32
1249 left	16210	16273	16362	16430	1249	44
124:binLong:14 left left	4413	4482	4583	4675	124:binLong:14 left	52
124:binLong:52 left left	2674	2732	2740	2765	124:binLong:52 left	26
124:binShort:1 left left	6172	6250	6221	6271	124:binShort:1 left	62
124:binShort:2 left left	29265	29345	29327	29367	124:binShort:2 left	36
124:binShort:3 left left	28982	29021	29007	29073	124:binShort:3 left	36
124:binShort:4 left left	11826	11924	11904	11958	124:binShort:4 left	54
125 left	25445	25495	25560	25632	125	356
1250 left	15880	15940	15985	16058	1250	62
1251 left	9799	9844	9872	9922	1251	24
1252 left	28301	28342	29080	29124	1252	22
1253 left	15893	15940	15989	16053	1253	56
1254 left	13523	13599	14657	14711	1254	24
1255 left	12601	12651	12681	12733	1255	28
1256 left	14904	14976	16029	16102	1256	30
1257 left	28459	28514	28736	28797	1257	30
1257:binLong:37 left left	10821	10884	10910	10965	1257:binLong:37 left	188
1258 left	28459	28518	28736	28781	1258	34
1259 left	28366	28456	28958	29036	1259	22
125:binLong:22 left left	8965	9017	9070	9174	125:binLong:22 left	36
125:binLong:8 left left	2104	2161	2654	2748	125:binLong:8 left	54
125:binShort:1 left left	28676	28764	28713	28783	125:binShort:1 left	234
125:binShort:4 left left	9092	9159	9143	9211	125:binShort:4 left	28
126 left	6543	6611	7268	7313	126	178
1260 left	8948	9002	9255	9295	1260	22
1261 left	26713	26762	26847	26904	1261	30
1261:binLong:39 left left	3945	4002	4053	4096	1261:binLong:39 left	24
1262 left	28461	28519	28741	28785	1262	24
1263 left	2786	2842	3635	3710	1263	42
1264 left	3233	3307	3317	3387	1264	30
1265 left	28298	28377	29065	29136	1265	46
1266 left	28460	28526	28663	28721	1266	24
1267 left	29616	29674	29839	29887	1267	38
1268 left	3115	3183	3200	3263	1268	46
1269 left	12592	12654	12679	12729	1269	32
126:binLong:11 left left	28328	28390	28917	29061	126:binLong:11 left	126
126:binLong:21 left left	13939	14001	14281	14348	126:binLong:21 left	24
126:binShort:3 left left	29009	29086	29064	29126	126:binShort:3 left	140
127 left	3218	3298	3325	3392	127	2800
1270 left	8955	9022	9508	9544	1270	34
1271 left	28260	28293	29110	29166	1271	60
1272 left	6000	6038	6486	6553	1272	26
1273 left	10294	10373	10436	10474	1273	26
1274 left	28466	28517	28679	28751	1274	24
1275 left	16214	16313	16360	16430	1275	80
1276 left	18110	18191	18823	18908	1276	22
1277 left	4101	4144	4977	5042	1277	34
1278 left	23972	24002	24047	24101	1278	22
1279 left	16646	16704	16973	17020	1279	22
127:binLong:1 left left	27756	27814	29182	29246	127:binLong:1 left	24
127:binLong:2 left left	2712	2789	4305	4360	127:binLong:2 left	24
127:binLong:21 left left	2789	2863	3655	3720	127:binLong:21 left	42
127:binLong:22 left left	2712	2797	4302	4360	127:binLong:22 left	38
127:binLong:40 left left	28304	28369	29108	29143	127:binLong:40 left	22
127:binLong:6 left left	26425	26470	26996	27046	127:binLong:6 left	24
127:binShort:3 left left	4229	4280	4260	4318	127:binShort:3 left	50
128 left	28645	28715	28718	28776	128	1076
1280 left	9458	9522	9898	9937	1280	50
1281 left	10440	10500	10536	10595	1281	24
1282 left	27776	27821	29166	29242	1282	24
1282:binLong:45 left left	13467	13524	14722	14787	1282:binLong:45 left	24
1283 left	29619	29679	29852	29890	1283	34
1284 left	14005	14108	14136	14203	1284	938
1285 left	991	1090	1370	1402	1285	28
1286 left	26203	26250	26341	26380	1286	26
1287 left	9568	9617	9898	9959	1287	40
1288 left	780	844	1564	1624	1288	32
1289 left	14519	14573	14627	14672	1289	26
128:binLong:12 left left	19644	19689	20045	20110	128:binLong:12 left	40
128:binLong:19 left left	2702	2777	3739	3805	128:binLong:19 left	24
128:binLong:22 left left	1911	1987	2031	2126	128:binLong:22 left	68
128:binShort:2 left left	22356	22418	22406	22461	128:binShort:2 left	30
129 left	16614	16771	16851	16945	129	994
1290 left	684	753	1568	1639	1290	166
1291 left	28457	28505	28759	28793	1291	24
1292 left	2225	2290	2359	2416	1292	22
1293 left	9543	9609	9898	9969	1293	36
1294 left	17545	17601	18165	18214	1294	22
1295 left	26491	26552	26653	26753	1295	30
1296 left	3109	3184	3197	3261	1296	42
1297 left	6878	6992	7161	7227	1297	152
1298 left	6871	6971	7161	7227	1298	116
1299 left	9796	9838	9879	9947	1299	24
129:binLong:10 left left	2221	2294	2657	2717	129:binLong:10 left	22
129:binLong:5 left left	19657	19737	20078	20114	129:binLong:5 left	22
129:binShort:1 left left	14406	14486	14464	14514	129:binShort:1 left	56
129:binShort:2 left left	9899	9955	9941	10000	129:binShort:2 left	42
12:binLong:1 left left	13366	13431	14770	14840	12:binLong:1 left	52
12:binLong:15 left left	974	1113	1283	1433	12:binLong:15 left	490
12:binLong:18 left left	12062	12130	12207	12310	12:binLong:18 left	24
12:binLong:2 left left	25	75	3908	3974	12:binLong:2 left	28
12:binLong:20 left left	19680	19783	20035	20111	12:binLong:20 left	90
12:binLong:33 left left	16625	16705	16964	17020	12:binLong:33 left	28
12:binLong:8 left left	28436	28491	28823	28935	12:binLong:8 left	46
12:binLong:9 left left	3729	3825	3877	3967	12:binLong:9 left	26
12:binShort:1 left left	2222	2282	2261	2310	12:binShort:1 left	40
12:binShort:2 left left	18751	18820	18799	18887	12:binShort:2 left	50
13 left	5922	5990	7327	7382	13	2478
130 left	28318	28377	28934	29070	130	1048
1300 left	13817	13877	14305	14353	1300	22
1300:binLong:41 left left	13526	13587	14660	14705	1300:binLong:41 left	30
1301 left	12856	12925	13022	13067	1301	46
1302 left	16623	16703	16969	17014	1302	24
1303 left	7547	7596	8221	8308	1303	28
1304 left	13539	13590	14542	14637	1304	110
1305 left	5883	5949	7444	7486	1305	102
1306 left	28366	28463	28952	29033	1306	50
1307 left	11951	11987	12017	12076	1307	22
1308 left	16216	16300	16353	16432	1308	78
1309 left	28485	28556	28605	28641	1309	22
130:binLong:16 left left	19645	19698	20050	20109	130:binLong:16 left	60
130:binLong:20 left left	685	782	1535	1661	130:binLong:20 left	756
130:binLong:4 left left	16948	17020	17384	17453	130:binLong:4 left	90
130:binLong:8 left left	4140	4194	4863	4952	130:binLong:8 left	22
130:binShort:3 left left	28069	28154	28136	28193	130:binShort:3 left	26
131 left	7036	7114	7145	7184	131	844
1310 left	3688	3733	5673	5736	1310	22
1311 left	28333	28369	28936	29023	1311	24
1312 left	17445	17500	17527	17603	1312	26
1313 left	6852	6897	7171	7253	1313	22
1314 left	12072	12128	12187	12295	1314	26
1315 left	26427	26506	26974	27044	1315	68
1315:binLong:40 left left	7594	7648	8163	8229	1315:binLong:40 left	22
1316 left	11461	11517	11769	11834	1316	28
1317 left	28309	28365	28966	29072	1317	24
1318 left	16449	16479	16488	16563	1318	38
1319 left	10066	10156	10774	10839	1319	64
1319:binLong:31 left left	8900	8944	10124	10187	1319:binLong:31 left	22
132 left	28306	28375	29080	29130	132	974
1320 left	5678	5759	5760	5817	1320	42
1321 left	18902	18981	18995	19055	1321	134
1322 left	5878	5936	7412	7468	1322	28
1322:binLong:46 left left	4131	4184	5190	5248	1322:binLong:46 left	24
1323 left	12070	12130	12185	12280	1323	32
1324 left	4449	4526	4627	4685	1324	52
1325 left	8956	9006	9257	9312	1325	22
1326 left	1461	1507	1542	1607	1326	22
1327 left	18137	18195	18824	18910	1327	22
1328 left	7771	7834	8200	8271	1328	24
1329 left	28638	28706	28753	28786	1329	26
132:binLong:10 left left	11820	11900	12186	12281	132:binLong:10 left	118
132:binLong:8 left left	20208	20271	21660	21719	132:binLong:8 left	22
132:binShort:1 left left	20282	20345	20333	20386	132:binShort:1 left	38
132:binShort:3 left left	13331	13401	13379	13435	132:binShort:3 left	58
132:binShort:4 left left	29476	29544	29509	29561	132:binShort:4 left	100
133 left	692	789	1543	1657	133	7044
1330 left	28302	28358	28992	29082	1330	22
1331 left	28464	28519	28726	28780	1331	36
1332 left	13871	13929	14311	14378	1332	38
1333 left	17095	17163	17215	17269	1333	166
1334 left	26969	27052	27086	27128	1334	58
1335 left	2106	2167	2689	2748	1335	44
1336 left	3117	3179	3180	3255	1336	36
1337 left	23972	24006	24047	24110	1337	26
1338 left	3229	3285	3396	3468	1338	22
1339 left	1949	1986	2001	2064	1339	144
133:binLong:17 left left	2634	2695	3749	3807	133:binLong:17 left	22
133:binShort:1 left left	872	938	911	1013	133:binShort:1 left	92
133:binShort:3 left left	7998	8051	8028	8091	133:binShort:3 left	56
134 left	3127	3179	3198	3263	134	144
1340 left	28510	28561	28594	28655	1340	42
1341 left	3225	3297	3305	3365	1341	314
1342 left	3701	3734	5677	5733	1342	22
1343 left	16971	17054	17311	17402	1343	46
1344 left	28456	28515	28657	28732	1344	22
1345 left	11827	11912	12171	12295	1345	226
1346 left	28298	28356	29124	29153	1346	22
134:binLong:17 left left	8995	9049	9081	9134	134:binLong:17 left	26
134:binLong:24 left left	1005	1131	1357	1416	134:binLong:24 left	24
134:binShort:4 left left	10610	10669	10647	10723	134:binShort:4 left	54
135 left	18638	18824	19004	19086	135	458
1351:binLong:64 left left	16745	16788	16798	16859	1351:binLong:64 left	22
135:binLong:21 left left	18802	18880	19008	19084	135:binLong:21 left	44
135:binShort:1 left left	5438	5486	5474	5544	135:binShort:1 left	44
135:binShort:2 left left	14431	14499	14482	14528	135:binShort:2 left	34
135:binShort:3 left left	5484	5572	5536	5601	135:binShort:3 left	96
136 left	7943	7990	8048	8123	136	424
1360:binLong:56 left left	16941	17013	17416	17469	1360:binLong:56 left	22
136:binLong:1 left left	12326	12412	12720	12764	136:binLong:1 left	46
136:binLong:13 left left	2914	2947	3062	3129	136:binLong:13 left	22
136:binLong:19 left left	11213	11273	12289	12347	136:binLong:19 left	32
136:binLong:8 left left	18744	18831	18998	19090	136:binLong:8 left	118
136:binShort:2 left left	12282	12373	12337	12391	136:binShort:2 left	102
137 left	29604	29682	29838	29886	137	120
137:binLong:11 left left	5922	5980	7265	7354	137:binLong:11 left	24
137:binLong:22 left left	9996	10098	10819	10860	137:binLong:22 left	24
137:binLong:8 left left	15717	15796	16024	16085	137:binLong:8 left	24
137:binLong:9 left left	9473	9611	9872	9943	137:binLong:9 left	188
137:binShort:1 left left	5658	5714	5696	5751	137:binShort:1 left	44
137:binShort:2 left left	12969	13043	13031	13077	137:binShort:2 left	24
137:binShort:3 left left	10598	10653	10636	10722	137:binShort:3 left	34
138 left	3228	3297	3372	3435	138	1368
1386:binLong:36 left left	10821	10889	10909	10967	1386:binLong:36 left	210
138:binLong:52 left left	2422	2470	2475	2542	138:binLong:52 left	24
138:binShort:1 left left	1097	1180	1098	1212	138:binShort:1 left	314
138:binShort:3 left left	18220	18283	18266	18334	138:binShort:3 left	34
138:binShort:4 left left	15826	15887	15870	15916	138:binShort:4 left	36
139 left	2792	2857	3648	3715	139	294
139:binShort:2 left left	14009	14074	14064	14104	139:binShort:2 left	34
13:binLong:13 left left	2101	2162	2192	2261	13:binLong:13 left	86
13:binLong:18 left left	944	1014	1367	1453	13:binLong:18 left	24
13:binLong:52 left left	10287	10344	10757	10808	13:binLong:52 left	22
13:binShort:2 left left	18826	18904	18881	18936	13:binShort:2 left	40
13:binShort:4 left left	16593	16651	16625	16703	13:binShort:4 left	64
14 left	28295	28349	29068	29132	14	156
140 left	11817	11889	12185	12301	140	574
140:binLong:14 left left	26478	26522	26647	26770	140:binLong:14 left	22
140:binLong:21 left left	27380	27435	27447	27502	140:binLong:21 left	22
140:binLong:43 left left	17450	17502	17514	17581	140:binLong:43 left	80
140:binLong:58 left left	26943	27053	27092	27124	140:binLong:58 left	22
140:binShort:1 left left	5480	5555	5540	5589	140:binShort:1 left	54
140:binShort:2 left left	5040	5090	5080	5123	140:binShort:2 left	30
141 left	7760	7826	8218	8289	141	100
1419:binLong:46 left left	5629	5676	8902	8956	1419:binLong:46 left	24
141:binLong:11 left left	12457	12527	12574	12653	141:binLong:11 left	38
141:binLong:12 left left	9512	9576	9903	9943	141:binLong:12 left	58
141:binLong:16 left left	12834	12890	13014	13083	141:binLong:16 left	28
141:binShort:3 left left	4008	4073	4048	4120	141:binShort:3 left	46
142 left	11823	11921	12177	12288	142	1108
142:binLong:18 left left	28461	28520	28603	28722	142:binLong:18 left	76
142:binLong:39 left left	1120	1191	1257	1319	142:binLong:39 left	30
142:binShort:1 left left	10626	10702	10682	10741	142:binShort:1 left	44
142:binShort:2 left left	19993	20076	20053	20121	142:binShort:2 left	44
143 left	11456	11523	11703	11776	143	4410
143:binLong:19 left left	13936	14013	14223	14318	143:binLong:19 left	108
143:binLong:9 left left	19064	19177	19535	19568	143:binLong:9 left	64
143:binShort:2 left left	2571	2636	2594	2666	143:binShort:2 left	70
143:binShort:3 left left	8015	8087	8059	8111	143:binShort:3 left	86
144 left	3485	3546	3563	3626	144	1752
1444:binLong:48 left left	3232	3290	3385	3441	1444:binLong:48 left	28
144:binLong:10 left left	10389	10456	10574	10674	144:binLong:10 left	54
144:binLong:23 left left	16938	17000	17391	17449	144:binLong:23 left	28
144:binLong:32 left left	12228	12277	12688	12732	144:binLong:32 left	22
144:binLong:5 left left	975	1093	1300	1419	144:binLong:5 left	348
144:binShort:1 left left	4984	5071	5016	5097	144:binShort:1 left	168
145 left	22892	22950	23034	23098	145	98
145:binLong:11 left left	23134	23197	23563	23612	145:binLong:11 left	28
145:binLong:16 left left	4964	5040	9509	9561	145:binLong:16 left	26
145:binLong:19 left left	1461	1517	1545	1591	145:binLong:19 left	22
145:binLong:22 left left	2778	2837	3718	3801	145:binLong:22 left	32
145:binLong:9 left left	18818	18907	19004	19080	145:binLong:9 left	40
146 left	983	1086	1361	1429	146	558
146:binLong:8 left left	19057	19144	19465	19555	146:binLong:8 left	48
146:binShort:3 left left	12922	12993	12945	13023	146:binShort:3 left	144
147 left	3223	3294	3305	3367	147	1294
1474:binLong:51 left left	8538	8598	8630	8676	1474:binLong:51 left	28
147:binLong:8 left left	6165	6231	6274	6362	147:binLong:8 left	22
147:binLong:9 left left	4144	4199	4856	4920	147:binLong:9 left	24
147:binShort:2 left left	8139	8208	8190	8243	147:binShort:2 left	32
147:binShort:3 left left	6374	6466	6389	6466	147:binShort:3 left	542
148 left	6078	6144	6274	6359	148	192
1482:binLong:52 left left	26984	27043	27133	27154	1482:binLong:52 left	22
148:binShort:1 left left	15675	15741	15700	15775	148:binShort:1 left	86
148:binShort:2 left left	20254	20295	20286	20374	148:binShort:2 left	22
148:binShort:3 left left	5610	5663	5630	5697	148:binShort:3 left	128
148:binShort:4 left left	10748	10824	10795	10858	148:binShort:4 left	52
149 left	2105	2155	2685	2753	149	138
1499:binLong:63 left left	4107	4175	5192	5267	1499:binLong:63 left	22
149:binLong:10 left left	2769	2860	3739	3798	149:binLong:10 left	42
149:binLong:22 left left	28426	28507	28819	28939	149:binLong:22 left	58
149:binLong:4 left left	9421	9485	9888	9939	149:binLong:4 left	94
149:binLong:9 left left	26883	26940	26978	27027	149:binLong:9 left	22
14:binLong:1 left left	1081	1165	1232	1317	14:binLong:1 left	112
14:binLong:14 left left	19830	19922	20050	20143	14:binLong:14 left	46
14:binLong:2 left left	878	962	1360	1436	14:binLong:2 left	24
14:binShort:2 left left	16193	16263	16242	16297	14:binShort:2 left	22
14:binShort:3 left left	3810	3875	3861	3902	14:binShort:3 left	24
14:binShort:4 left left	4158	4222	4186	4247	14:binShort:4 left	56
15 left	11510	11576	11647	11722	15	1942
150 left	13944	14011	14241	14319	150	92
150:binLong:4 left left	1893	1981	2928	2972	150:binLong:4 left	30
151 left	19646	19707	20043	20111	151	170
151:binLong:23 left left	29596	29654	29826	29891	151:binLong:23 left	52
151:binLong:5 left left	19055	19130	19537	19573	151:binLong:5 left	30
151:binLong:8 left left	22446	22516	22561	22601	151:binLong:8 left	22
152 left	23679	23737	24241	24327	152	124
152:binLong:36 left left	12605	12658	12676	12740	152:binLong:36 left	26
152:binLong:5 left left	985	1064	1313	1384	152:binLong:5 left	28
152:binShort:2 left left	5864	5910	5893	5962	152:binShort:2 left	36
153 left	8938	9006	9220	9296	153	182
153:binLong:8 left left	20511	20598	21598	21646	153:binLong:8 left	24
153:binLong:9 left left	9552	9635	10901	10968	153:binLong:9 left	38
153:binShort:1 left left	28049	28152	28087	28152	153:binShort:1 left	310
153:binShort:3 left left	20446	20489	20471	20537	153:binShort:3 left	24
153:binShort:4 left left	21139	21179	21165	21242	153:binShort:4 left	24
154 left	28311	28363	29004	29099	154	88
154:binLong:11 left left	11715	11776	11800	11873	154:binLong:11 left	28
154:binLong:8 left left	7952	7984	8027	8103	154:binLong:8 left	24
154:binShort:1 left left	12543	12606	12594	12636	154:binShort:1 left	28
155 left	1798	1850	1939	1984	155	106
155:binLong:14 left left	2642	2698	4302	4364	155:binLong:14 left	26
155:binShort:3 left left	29586	29660	29641	29680	155:binShort:3 left	36
156 left	28455	28525	28625	28721	156	150
156:binLong:10 left left	10099	10170	10302	10360	156:binLong:10 left	30
156:binLong:22 left left	7794	7868	7882	7951	156:binLong:22 left	42
156:binLong:61 left left	28462	28516	28649	28740	156:binLong:61 left	28
157 left	645	742	1612	1666	157	90
157:binLong:64 left left	1123	1203	1265	1325	157:binLong:64 left	30
157:binShort:1 left left	2797	2862	2834	2894	157:binShort:1 left	54
158 left	16747	16800	16833	16876	158	494
158:binLong:14 left left	3774	3832	3962	3995	158:binLong:14 left	34
158:binLong:19 left left	4313	4373	4821	4908	158:binLong:19 left	106
158:binLong:20 left left	18751	18823	18880	18953	158:binLong:20 left	44
158:binLong:3 left left	9427	9493	9882	9940	158:binLong:3 left	108
159 left	2182	2337	2352	2424	159	5686
159:binLong:1 left left	7535	7603	8239	8330	159:binLong:1 left	60
159:binLong:10 left left	9437	9576	9865	9946	159:binLong:10 left	226
159:binLong:5 left left	8985	9057	9503	9553	159:binLong:5 left	26
159:binLong:7 left left	11463	11530	11710	11770	159:binLong:7 left	62
159:binShort:1 left left	1562	1631	1611	1650	159:binShort:1 left	48
159:binShort:2 left left	18076	18139	18117	18187	159:binShort:2 left	58
159:binShort:3 left left	8016	8110	8091	8151	159:binShort:3 left	44
159:binShort:4 left left	12809	12856	12845	12903	159:binShort:4 left	24
15:binLong:15 left left	10107	10184	10291	10349	15:binLong:15 left	30
15:binLong:22 left left	16950	17060	17306	17457	15:binLong:22 left	242
15:binLong:23 left left	3784	3840	3857	3929	15:binLong:23 left	42
15:binLong:9 left left	15883	15934	15965	16060	15:binLong:9 left	62
15:binShort:2 left left	29707	29796	29712	29799	15:binShort:2 left	714
15:binShort:3 left left	11184	11224	11211	11290	15:binShort:3 left	22
15:binShort:4 left left	8331	8412	8397	8472	15:binShort:4 left	26
16 left	1015	1200	1233	1307	16	2002
160 left	28462	28517	28719	28775	160	372
160:binLong:11 left left	4322	4385	4681	4752	160:binLong:11 left	32
160:binLong:18 left left	40	102	29825	29888	160:binLong:18 left	64
160:binLong:20 left left	5154	5232	5606	5687	160:binLong:20 left	62
160:binLong:6 left left	10942	10998	12368	12407	160:binLong:6 left	24
160:binShort:1 left left	5640	5692	5667	5730	160:binShort:1 left	78
160:binShort:2 left left	13795	13841	13822	13880	160:binShort:2 left	52
161 left	2806	2865	2867	2928	161	170
161:binLong:26 left left	2421	2473	2483	2528	161:binLong:26 left	30
161:binLong:7 left left	16207	16268	16351	16423	161:binLong:7 left	32
161:binLong:8 left left	9433	9559	9872	9948	161:binLong:8 left	220
161:binShort:2 left left	15121	15191	15178	15229	161:binShort:2 left	38
162 left	16421	16485	16565	16627	162	164
162:binLong:23 left left	33	90	29823	29886	162:binLong:23 left	64
162:binShort:3 left left	11282	11372	11332	11413	162:binShort:3 left	98
163 left	2916	2971	3038	3079	163	98
163:binLong:1 left left	9425	9480	9872	9945	163:binLong:1 left	134
163:binLong:17 left left	20191	20271	20765	20805	163:binLong:17 left	24
163:binLong:2 left left	16612	16686	16981	17039	163:binLong:2 left	28
163:binLong:20 left left	16949	17044	17352	17452	163:binLong:20 left	184
163:binLong:22 left left	11280	11383	11993	12073	163:binLong:22 left	22
163:binLong:49 left left	2879	2968	3105	3141	163:binLong:49 left	24
163:binShort:4 left left	399	461	436	528	163:binShort:4 left	76
164 left	16652	16721	16911	16993	164	180
164:binLong:19 left left	2096	2169	2205	2263	164:binLong:19 left	72
165 left	5182	5275	5598	5669	165	226
165:binLong:10 left left	2026	2077	5665	5734	165:binLong:10 left	30
165:binLong:20 left left	9426	9486	9862	9945	165:binLong:20 left	106
165:binLong:54 left left	12603	12661	12667	12723	165:binLong:54 left	38
165:binShort:2 left left	13801	13863	13851	13898	165:binShort:2 left	32
166 left	19655	19772	20043	20110	166	364
166:binLong:14 left left	15383	15448	16305	16375	166:binLong:14 left	22
166:binShort:3 left left	16261	16328	16287	16356	166:binShort:3 left	114
166:binShort:4 left left	17640	17696	17687	17752	166:binShort:4 left	36
167 left	5259	5339	5428	5520	167	170
167:binLong:11 left left	19833	19900	20119	20187	167:binLong:11 left	22
167:binLong:16 left left	6096	6153	6280	6347	167:binLong:16 left	30
167:binLong:23 left left	28383	28477	28934	29003	167:binLong:23 left	22
167:binLong:43 left left	14010	14106	14152	14217	167:binLong:43 left	340
167:binShort:2 left left	7709	7763	7724	7796	167:binShort:2 left	120
167:binShort:4 left left	28332	28419	28405	28455	167:binShort:4 left	38
168 left	19055	19147	19519	19569	168	256
168:binLong:11 left left	5612	5679	9074	9136	168:binLong:11 left	28
168:binLong:12 left left	9547	9608	10913	10968	168:binLong:12 left	30
168:binLong:20 left left	2781	2865	3628	3692	168:binLong:20 left	44
168:binShort:1 left left	18217	18296	18278	18332	168:binShort:1 left	64
168:binShort:2 left left	6482	6532	6505	6570	168:binShort:2 left	62
168:binShort:3 left left	1853	1938	1925	1984	168:binShort:3 left	34
169 left	1146	1234	1269	1323	169	90
169:binLong:15 left left	12326	12391	12598	12638	169:binLong:15 left	24
169:binLong:21 left left	5706	5764	7492	7549	169:binLong:21 left	26
169:binLong:24 left left	17528	17615	18139	18220	169:binLong:24 left	74
169:binLong:7 left left	21828	21883	22315	22377	169:binLong:7 left	24
16:binLong:15 left left	20162	20242	20760	20808	16:binLong:15 left	68
16:binLong:2 left left	18747	18813	18870	18942	16:binLong:2 left	36
16:binLong:8 left left	2713	2806	2876	2934	16:binLong:8 left	22
16:binShort:1 left left	27172	27234	27214	27262	16:binShort:1 left	26
16:binShort:3 left left	3658	3709	3688	3744	16:binShort:3 left	28
16:binShort:4 left left	18006	18077	18054	18109	16:binShort:4 left	38
17 left	13353	13426	14787	14852	17	326
170 left	14962	15017	15039	15116	170	204
170:binLong:15 left left	28828	28892	28915	28987	170:binLong:15 left	36
170:binLong:7 left left	2107	2155	2706	2762	170:binLong:7 left	28
170:binLong:8 left left	5922	6003	7287	7367	170:binLong:8 left	64
170:binShort:3 left left	23791	23848	23824	23878	170:binShort:3 left	52
170:binShort:4 left left	12002	12058	12040	12095	170:binShort:4 left	58
171 left	20433	20467	20488	20550	171	112
171:binLong:22 left left	28373	28512	28892	29042	171:binLong:22 left	226
171:binLong:23 left left	4328	4377	4687	4734	171:binLong:23 left	22
171:binShort:1 left left	5250	5310	5297	5355	171:binShort:1 left	24
171:binShort:2 left left	13978	14030	14026	14099	171:binShort:2 left	24
171:binShort:3 left left	16866	16930	16903	16982	171:binShort:3 left	54
172 left	2801	2864	2896	2950	172	80
172:binLong:2 left left	7799	7860	8196	8269	172:binLong:2 left	24
172:binLong:7 left left	13343	13414	14797	14847	172:binLong:7 left	28
173 left	18677	18748	19008	19088	173	104
173:binLong:3 left left	15802	15843	15854	15925	173:binLong:3 left	60
173:binLong:31 left left	16070	16138	16158	16215	173:binLong:31 left	26
173:binLong:8 left left	18189	18265	20583	20629	173:binLong:8 left	24
173:binShort:1 left left	15097	15154	15144	15205	173:binShort:1 left	26
173:binShort:2 left left	4964	5041	4974	5062	173:binShort:2 left	210
174 left	15388	15449	16327	16384	174	74
174:binLong:14 left left	5601	5658	9074	9135	174:binLong:14 left	22
174:binShort:2 left left	4034	4085	4074	4135	174:binShort:2 left	22
174:binShort:3 left left	7577	7636	7614	7688	174:binShort:3 left	56
175 left	26445	26558	26975	27052	175	162
175:binLong:11 left left	803	882	1534	1601	175:binLong:11 left	34
175:binLong:16 left left	13531	13606	14623	14693	175:binLong:16 left	100
175:binShort:2 left left	26921	26978	26966	27037	175:binShort:2 left	28
175:binShort:3 left left	11783	11851	11810	11886	175:binShort:3 left	100
175:binShort:4 left left	12241	12332	12278	12351	175:binShort:4 left	252
176 left	16417	16482	16546	16596	176	78
176:binLong:13 left left	28436	28477	28896	28971	176:binLong:13 left	22
176:binLong:14 left left	11209	11271	12004	12074	176:binLong:14 left	28
176:binLong:19 left left	13360	13431	14764	14852	176:binLong:19 left	22
176:binLong:22 left left	3488	3546	3552	3639	176:binLong:22 left	110
176:binLong:8 left left	16422	16481	17431	17480	176:binLong:8 left	30
176:binShort:2 left left	8613	8688	8652	8739	176:binShort:2 left	76
177 left	13846	13940	14300	14371	177	188
177:binLong:1 left left	2789	2834	3635	3706	177:binLong:1 left	40
177:binLong:2 left left	19827	19913	20082	20158	177:binLong:2 left	26
177:binLong:25 left left	1121	1179	1360	1420	177:binLong:25 left	22
177:binShort:1 left left	2559	2603	2597	2654	177:binShort:1 left	22
177:binShort:4 left left	10071	10132	10110	10197	177:binShort:4 left	60
178 left	5939	6014	6540	6589	178	250
178:binLong:11 left left	1915	1973	2916	2983	178:binLong:11 left	24
178:binLong:20 left left	911	981	1367	1440	178:binLong:20 left	30
178:binLong:43 left left	19429	19510	19533	19575	178:binLong:43 left	24
178:binLong:9 left left	8958	9076	9502	9541	178:binLong:9 left	74
178:binShort:1 left left	23132	23189	23178	23220	178:binShort:1 left	26
178:binShort:2 left left	15267	15335	15319	15398	178:binShort:2 left	46
178:binShort:3 left left	12642	12690	12674	12726	178:binShort:3 left	40
179 left	28652	28709	28687	28782	179	330
179:binLong:14 left left	17693	17767	18004	18068	179:binLong:14 left	24
179:binLong:9 left left	11829	11887	12054	12102	179:binLong:9 left	22
179:binShort:3 left left	10770	10839	10809	10859	179:binShort:3 left	74
179:binShort:4 left left	18026	18103	18085	18161	179:binShort:4 left	44
17:binLong:1 left left	19670	19764	20057	20113	17:binLong:1 left	56
17:binLong:12 left left	2499	2568	2602	2660	17:binLong:12 left	98
17:binLong:24 left left	16629	16719	16980	17033	17:binLong:24 left	70
17:binLong:4 left left	944	1024	1394	1457	17:binLong:4 left	22
17:binShort:2 left left	2911	2984	2954	3009	17:binShort:2 left	46
17:binShort:3 left left	19818	19904	19880	19938	17:binShort:3 left	92
17:binShort:4 left left	28047	28120	28082	28142	17:binShort:4 left	202
18 left	5993	6140	6479	6567	18	3124
180 left	27776	27841	29142	29249	180	338
180:binLong:12 left left	7952	7986	8017	8099	180:binLong:12 left	30
180:binLong:17 left left	15031	15097	15719	15844	180:binLong:17 left	24
180:binShort:4 left left	1749	1799	1791	1873	180:binShort:4 left	22
181 left	31	90	3920	3984	181	82
181:binLong:49 left left	2412	2462	2481	2525	181:binLong:49 left	26
181:binShort:2 left left	29474	29555	29517	29564	181:binShort:2 left	200
181:binShort:3 left left	7897	7949	7933	7973	181:binShort:3 left	30
182 left	4411	4453	4609	4679	182	82
182:binLong:10 left left	5605	5687	9081	9130	182:binLong:10 left	34
182:binLong:36 left left	2812	2869	2897	2966	182:binLong:36 left	24
182:binShort:1 left left	16390	16437	16424	16464	182:binShort:1 left	24
182:binShort:2 left left	28051	28137	28100	28149	182:binShort:2 left	160
183 left	13942	14010	14222	14304	183	1206
183:binLong:11 left left	4123	4207	5191	5260	183:binLong:11 left	30
183:binLong:2 left left	7514	7573	8246	8341	183:binLong:2 left	46
183:binLong:22 left left	35	91	3890	3972	183:binLong:22 left	40
183:binShort:1 left left	12276	12350	12326	12381	183:binShort:1 left	78
183:binShort:2 left left	4595	4650	4634	4683	183:binShort:2 left	38
183:binShort:3 left left	19982	20050	20025	20097	183:binShort:3 left	44
183:binShort:4 left left	4988	5067	5054	5099	183:binShort:4 left	24
184 left	5881	5941	7409	7475	184	3396
184:binLong:11 left left	2633	2685	3751	3813	184:binLong:11 left	24
184:binLong:15 left left	23669	23742	24245	24315	184:binLong:15 left	34
184:binShort:2 left left	4233	4282	4273	4325	184:binShort:2 left	26
184:binShort:3 left left	28520	28591	28563	28622	184:binShort:3 left	134
185 left	4446	4519	4609	4669	185	1416
185:binLong:11 left left	23843	23897	24118	24198	185:binLong:11 left	24
185:binLong:16 left left	19672	19761	20068	20111	185:binLong:16 left	24
185:binLong:4 left left	29642	29701	29809	29856	185:binLong:4 left	42
185:binLong:47 left left	5680	5722	8783	8833	185:binLong:47 left	26
185:binLong:7 left left	9792	9848	9878	9939	185:binLong:7 left	22
185:binShort:2 left left	22714	22768	22758	22847	185:binShort:2 left	22
185:binShort:4 left left	18475	18541	18529	18583	185:binShort:4 left	34
186 left	10823	10878	10950	11011	186	1288
186:binLong:10 left left	4388	4441	4699	4773	186:binLong:10 left	24
186:binLong:12 left left	5989	6044	6539	6583	186:binLong:12 left	26
186:binLong:14 left left	11455	11544	11711	11792	186:binLong:14 left	74
186:binLong:51 left left	11499	11558	11666	11719	186:binLong:51 left	24
186:binLong:9 left left	6903	7018	7157	7225	186:binLong:9 left	112
186:binShort:1 left left	19337	19399	19390	19453	186:binShort:1 left	34
186:binShort:3 left left	15268	15345	15321	15403	186:binShort:3 left	48
187 left	13998	14092	14226	14289	187	76
187:binLong:20 left left	2097	2178	2660	2753	187:binLong:20 left	82
187:binLong:25 left left	27775	27828	29192	29238	187:binLong:25 left	28
187:binShort:3 left left	7053	7135	7118	7164	187:binShort:3 left	68
187:binShort:4 left left	1266	1308	1297	1351	187:binShort:4 left	24
188 left	11852	11923	12175	12262	188	196
188:binLong:11 left left	23376	23439	23544	23619	188:binLong:11 left	24
188:binLong:15 left left	16958	17037	17306	17441	188:binLong:15 left	214
188:binLong:22 left left	19834	19928	20051	20141	188:binLong:22 left	64
188:binLong:8 left left	23671	23740	24230	24334	188:binLong:8 left	76
188:binShort:1 left left	27463	27510	27493	27531	188:binShort:1 left	46
188:binShort:4 left left	24006	24069	24061	24112	188:binShort:4 left	28
189 left	14522	14580	14626	14680	189	80
189:binLong:10 left left	1140	1235	1232	1305	189:binLong:10 left	620
189:binLong:9 left left	16216	16282	16343	16424	189:binLong:9 left	54
18:binLong:1 left left	18816	18900	19003	19091	18:binLong:1 left	54
18:binLong:15 left left	15881	15950	15971	16059	18:binLong:15 left	104
18:binLong:16 left left	28468	28527	28621	28720	18:binLong:16 left	58
18:binShort:1 left left	21613	21652	21635	21685	18:binShort:1 left	30
18:binShort:2 left left	14969	15036	15005	15082	18:binShort:2 left	112
18:binShort:3 left left	18187	18243	18230	18322	18:binShort:3 left	24
18:binShort:4 left left	28919	29015	28973	29087	18:binShort:4 left	78
19 left	26197	26262	26290	26350	19	5208
190 left	2493	2556	2595	2668	190	256
190:binLong:14 left left	27765	27798	29164	29279	190:binLong:14 left	22
190:binLong:23 left left	10396	10450	10588	10678	190:binLong:23 left	26
190:binLong:47 left left	28309	28382	29005	29092	190:binLong:47 left	30
190:binShort:1 left left	14758	14823	14801	14854	190:binShort:1 left	42
191 left	5061	5113	5128	5218	191	70
191:binLong:24 left left	11210	11246	12208	12311	191:binLong:24 left	26
191:binLong:63 left left	28449	28527	28746	28783	191:binLong:63 left	34
191:binShort:2 left left	5074	5135	5117	5183	191:binShort:2 left	46
191:binShort:4 left left	8540	8609	8598	8654	191:binShort:4 left	46
192 left	7940	7998	8062	8129	192	342
192:binLong:10 left left	4419	4467	4571	4674	192:binLong:10 left	32
192:binLong:11 left left	16418	16501	16548	16622	192:binLong:11 left	80
192:binLong:20 left left	2654	2715	2766	2852	192:binLong:20 left	28
192:binLong:24 left left	5155	5229	5617	5680	192:binLong:24 left	24
192:binLong:6 left left	6924	6975	7175	7227	192:binLong:6 left	22
192:binShort:1 left left	11742	11812	11806	11853	192:binShort:1 left	22
193 left	629	687	693	754	193	70
193:binLong:16 left left	3121	3183	3596	3645	193:binLong:16 left	40
193:binLong:8 left left	12339	12393	12680	12758	193:binLong:8 left	24
193:binLong:9 left left	12452	12520	12574	12637	193:binLong:9 left	36
193:binShort:4 left left	8679	8749	8715	8785	193:binShort:4 left	92
194 left	4089	4163	4968	5041	194	154
194:binLong:1 left left	10072	10127	10771	10838	194:binLong:1 left	60
194:binLong:15 left left	13869	13947	14305	14365	194:binLong:15 left	64
194:binLong:23 left left	13536	13611	14531	14645	194:binLong:23 left	112
194:binShort:1 left left	8064	8143	8108	8182	194:binShort:1 left	68
194:binShort:3 left left	5145	5221	5164	5243	194:binShort:3 left	136
194:binShort:4 left left	12691	12770	12755	12798	194:binShort:4 left	40
195 left	6079	6139	6382	6451	195	138
195:binLong:11 left left	10935	10988	12357	12407	195:binLong:11 left	32
195:binShort:2 left left	4036	4123	4100	4148	195:binShort:2 left	46
195:binShort:3 left left	17592	17659	17653	17700	195:binShort:3 left	22
196 left	12580	12648	12643	12723	196	264
196:binLong:10 left left	776	859	1569	1638	196:binLong:10 left	28
196:binShort:2 left left	8493	8544	8535	8576	196:binShort:2 left	26
197 left	13524	13599	14617	14696	197	1026
197:binLong:1 left left	13196	13282	13481	13544	197:binLong:1 left	24
197:binLong:14 left left	10376	10456	10579	10659	197:binLong:14 left	74
197:binLong:3 left left	8324	8400	8518	8582	197:binLong:3 left	26
197:binShort:3 left left	1251	1292	1276	1349	197:binShort:3 left	42
198 left	28643	28704	28750	28822	198	332
198:binLong:14 left left	19074	19140	19494	19556	198:binLong:14 left	24
198:binLong:18 left left	2700	2797	4307	4362	198:binLong:18 left	40
198:binLong:28 left left	4472	4525	4583	4645	198:binLong:28 left	28
198:binLong:8 left left	28318	28372	28909	29068	198:binLong:8 left	218
198:binShort:1 left left	5224	5293	5277	5346	198:binShort:1 left	46
198:binShort:4 left left	2178	2224	2199	2291	198:binShort:4 left	68
199 left	7036	7112	7131	7173	199	1506
199:binLong:2 left left	2105	2183	2701	2748	199:binLong:2 left	64
199:binShort:1 left left	28922	29026	28963	29066	199:binShort:1 left	204
199:binShort:2 left left	1541	1604	1572	1644	199:binShort:2 left	78
199:binShort:3 left left	10316	10388	10359	10434	199:binShort:3 left	1006
19:binLong:11 left left	6927	7009	7157	7228	19:binLong:11 left	42
19:binLong:15 left left	2240	2337	2346	2418	19:binLong:15 left	132
19:binLong:17 left left	2497	2593	2606	2668	19:binLong:17 left	94
19:binLong:20 left left	23673	23745	24233	24334	19:binLong:20 left	72
19:binLong:8 left left	12190	12269	12660	12741	19:binLong:8 left	22
19:binShort:2 left left	20146	20241	20196	20247	19:binShort:2 left	92
1:binLong:13 left left	28409	28463	28921	28994	1:binLong:13 left	24
1:binLong:2 left left	28284	28344	29085	29144	1:binLong:2 left	32
1:binLong:20 left left	976	1138	1275	1416	1:binLong:20 left	518
1:binLong:23 left left	16088	16136	16572	16668	1:binLong:23 left	26
1:binLong:7 left left	750	871	1616	1662	1:binLong:7 left	26
1:binLong:8 left left	3928	4019	4684	4733	1:binLong:8 left	26
1:binLong:9 left left	4354	4431	4755	4832	1:binLong:9 left	46
1:binShort:1 left left	9385	9438	9416	9485	1:binShort:1 left	34
1:binShort:3 left left	1496	1580	1545	1602	1:binShort:3 left	82
2 left	13825	13888	14285	14366	2	1346
20 left	16627	16736	16980	17032	20	270
200 left	4410	4457	4624	4687	200	1418
200:binLong:1 left left	11213	11258	12013	12078	200:binLong:1 left	24
200:binLong:19 left left	17544	17656	18101	18193	200:binLong:19 left	140
200:binLong:20 left left	20167	20245	20765	20806	200:binLong:20 left	38
200:binShort:3 left left	15306	15376	15363	15433	200:binShort:3 left	38
201 left	17541	17637	18098	18189	201	584
201:binShort:1 left left	24522	24580	24554	24626	201:binShort:1 left	76
201:binShort:3 left left	10232	10301	10284	10336	201:binShort:3 left	40
201:binShort:4 left left	13975	14035	14026	14112	201:binShort:4 left	26
202 left	11854	11900	11906	11965	202	110
202:binLong:15 left left	16424	16480	16919	16982	202:binLong:15 left	30
202:binShort:1 left left	17421	17480	17453	17521	202:binShort:1 left	60
202:binShort:2 left left	18420	18485	18458	18526	202:binShort:2 left	74
202:binShort:3 left left	7869	7923	7903	7958	202:binShort:3 left	44
202:binShort:4 left left	16279	16350	16299	16387	202:binShort:4 left	114
203 left	19426	19505	19532	19583	203	142
203:binLong:22 left left	6873	6983	7153	7228	203:binLong:22 left	126
203:binLong:49 left left	1801	1849	1892	1949	203:binLong:49 left	26
203:binShort:1 left left	12314	12375	12358	12409	203:binShort:1 left	46
203:binShort:2 left left	16803	16854	16846	16880	203:binShort:2 left	22
203:binShort:4 left left	18186	18241	18223	18299	203:binShort:4 left	26
204 left	5688	5755	5757	5807	204	1146
204:binLong:13 left left	693	778	1536	1658	204:binLong:13 left	684
204:binLong:14 left left	11717	11771	11800	11855	204:binLong:14 left	24
204:binLong:16 left left	19658	19717	20064	20114	204:binLong:16 left	36
204:binLong:17 left left	12323	12404	12715	12772	204:binLong:17 left	34
204:binLong:22 left left	26478	26534	26651	26754	204:binLong:22 left	24
204:binShort:2 left left	18053	18106	18079	18148	204:binShort:2 left	70
205 left	6117	6167	6184	6272	205	316
205:binLong:10 left left	2664	2732	2770	2840	205:binLong:10 left	34
205:binLong:18 left left	16949	17031	17389	17450	205:binLong:18 left	96
205:binLong:20 left left	3112	3189	3582	3644	205:binLong:20 left	32
205:binLong:22 left left	29603	29647	29809	29883	205:binLong:22 left	24
205:binLong:30 left left	1111	1152	1158	1231	205:binLong:30 left	22
205:binLong:8 left left	11371	11460	11809	11872	205:binLong:8 left	22
205:binShort:2 left left	8247	8314	8282	8348	205:binShort:2 left	98
205:binShort:3 left left	18023	18074	18061	18114	205:binShort:3 left	26
206 left	14002	14094	14288	14331	206	1342
206:binLong:16 left left	28382	28458	28953	29057	206:binLong:16 left	46
206:binLong:2 left left	4083	4156	4982	5048	206:binLong:2 left	28
206:binLong:5 left left	26709	26753	26845	26942	206:binLong:5 left	22
206:binShort:3 left left	29724	29820	29812	29863	206:binShort:3 left	26
206:binShort:4 left left	19621	19675	19657	19730	206:binShort:4 left	36
207 left	3115	3178	3178	3253	207	1680
207:binLong:17 left left	13835	13878	14251	14343	207:binLong:17 left	22
207:binLong:24 left left	29579	29643	29837	29891	207:binLong:24 left	26
207:binLong:45 left left	20605	20651	20651	20696	207:binLong:45 left	22
207:binLong:62 left left	4452	4524	4663	4702	207:binLong:62 left	22
208 left	9560	9623	10912	10970	208	116
208:binLong:47 left left	8529	8603	8608	8658	208:binLong:47 left	22
208:binShort:3 left left	19771	19816	19799	19875	208:binShort:3 left	34
209 left	2911	2977	3101	3150	209	98
209:binLong:10 left left	22905	22958	23034	23095	209:binLong:10 left	24
209:binLong:14 left left	2108	2184	2685	2756	209:binLong:14 left	62
209:binLong:40 left left	1121	1203	1273	1337	209:binLong:40 left	24
209:binLong:6 left left	16947	17017	17389	17450	209:binLong:6 left	78
209:binShort:1 left left	24290	24346	24316	24375	209:binShort:1 left	68
209:binShort:2 left left	28533	28611	28589	28643	209:binShort:2 left	56
209:binShort:4 left left	6046	6105	6093	6138	209:binShort:4 left	26
20:binLong:1 left left	951	1020	1382	1455	20:binLong:1 left	30
20:binLong:10 left left	1898	1988	2882	2980	20:binLong:10 left	50
20:binLong:12 left left	6851	6898	7166	7231	20:binLong:12 left	44
20:binLong:2 left left	16214	16292	16364	16429	20:binLong:2 left	66
20:binLong:5 left left	16211	16287	16357	16428	20:binLong:5 left	66
20:binLong:8 left left	11455	11556	11688	11784	20:binLong:8 left	140
20:binShort:1 left left	14864	14914	14898	14961	20:binShort:1 left	40
20:binShort:3 left left	15973	16048	16025	16091	20:binShort:3 left	68
21 left	28313	28377	28948	29074	21	444
210 left	28360	28456	28963	29045	210	274
210:binLong:5 left left	693	777	1555	1656	210:binLong:5 left	738
210:binShort:1 left left	5461	5520	5491	5565	210:binShort:1 left	130
210:binShort:4 left left	8698	8780	8757	8809	210:binShort:4 left	58
211 left	18577	18625	21040	21098	211	210
211:binLong:20 left left	1912	1986	2378	2452	211:binLong:20 left	22
211:binShort:4 left left	13314	13369	13340	13416	211:binShort:4 left	90
212 left	28451	28518	28697	28796	212	248
212:binLong:1 left left	23169	23241	23571	23618	212:binLong:1 left	34
212:binLong:51 left left	13926	13971	14297	14355	212:binLong:51 left	26
212:binLong:8 left left	2630	2705	3748	3814	212:binLong:8 left	32
212:binShort:1 left left	13298	13392	13308	13413	212:binShort:1 left	230
212:binShort:3 left left	17417	17465	17446	17505	212:binShort:3 left	40
213 left	5622	5693	8907	8970	213	4598
213:binLong:23 left left	2099	2148	5646	5689	213:binLong:23 left	24
213:binLong:8 left left	8708	8762	8783	8826	213:binLong:8 left	26
213:binShort:1 left left	12902	12933	12922	13002	213:binShort:1 left	26
213:binShort:2 left left	9995	10075	10061	10112	213:binShort:2 left	34
214 left	2908	2975	2968	3025	214	2858
214:binLong:14 left left	17546	17650	18096	18184	214:binLong:14 left	98
214:binLong:2 left left	20066	20140	21738	21808	214:binLong:2 left	22
214:binLong:30 left left	15149	15197	15219	15276	214:binLong:30 left	30
214:binLong:45 left left	16632	16700	16929	16991	214:binLong:45 left	24
214:binShort:3 left left	9081	9135	9123	9179	214:binShort:3 left	24
215 left	722	767	811	860	215	1214
216 left	1095	1241	1237	1308	216	2360
216:binLong:16 left left	4028	4060	5053	5115	216:binLong:16 left	26
216:binLong:19 left left	9461	9566	9894	9946	216:binLong:19 left	74
216:binLong:29 left left	7045	7118	7128	7172	216:binLong:29 left	22
216:binShort:2 left left	13653	13709	13699	13752	216:binShort:2 left	24
216:binShort:3 left left	21041	21124	21065	21138	216:binShort:3 left	362
217 left	14009	14094	14231	14292	217	508
217:binLong:8 left left	19825	19903	20064	20156	217:binLong:8 left	36
217:binShort:2 left left	8676	8759	8712	8785	217:binShort:2 left	150
217:binShort:4 left left	1111	1158	1142	1208	217:binShort:4 left	48
218 left	4413	4470	4591	4672	218	210
218:binShort:3 left left	12318	12378	12354	12397	218:binShort:3 left	56
219 left	5178	5264	5603	5671	219	600
219:binLong:26 left left	10325	10386	10379	10439	219:binLong:26 left	128
219:binLong:3 left left	11812	11871	11943	11998	219:binLong:3 left	24
219:binLong:7 left left	28436	28486	28909	28965	219:binLong:7 left	32
21:binLong:21 left left	10432	10482	10541	10608	21:binLong:21 left	22
21:binLong:23 left left	27777	27850	29134	29257	21:binLong:23 left	108
21:binLong:9 left left	824	909	1410	1496	21:binLong:9 left	44
21:binShort:1 left left	29038	29120	29103	29149	21:binShort:1 left	26
21:binShort:3 left left	29174	29241	29228	29301	21:binShort:3 left	22
21:binShort:4 left left	5608	5651	5627	5707	21:binShort:4 left	56
22 left	7754	7830	8210	8271	22	108
220 left	17077	17157	17256	17306	220	490
220:binLong:21 left left	2640	2709	4326	4368	220:binLong:21 left	32
220:binLong:53 left left	821	885	891	991	220:binLong:53 left	24
220:binLong:8 left left	2013	2076	5687	5739	220:binLong:8 left	22
220:binShort:2 left left	5963	6033	5992	6070	220:binShort:2 left	122
220:binShort:3 left left	27170	27222	27199	27259	220:binShort:3 left	64
220:binShort:4 left left	29372	29409	29397	29471	220:binShort:4 left	48
221 left	28314	28376	28968	29063	221	736
221:binShort:1 left left	7890	7943	7925	7970	221:binShort:1 left	40
221:binShort:3 left left	27859	27912	27892	27943	221:binShort:3 left	34
222 left	8904	8950	10149	10210	222	562
222:binShort:1 left left	5785	5845	5808	5872	222:binShort:1 left	76
222:binShort:4 left left	867	929	909	1021	222:binShort:4 left	70
223 left	13523	13599	14625	14700	223	1696
223:binShort:3 left left	4504	4591	4574	4640	223:binShort:3 left	38
223:binShort:4 left left	2855	2926	2906	2961	223:binShort:4 left	40
224 left	12581	12649	12656	12724	224	534
224:binLong:41 left left	15872	15931	16022	16077	224:binLong:41 left	22
224:binLong:7 left left	9427	9472	9881	9939	224:binLong:7 left	54
224:binShort:1 left left	9105	9187	9173	9233	224:binShort:1 left	28
224:binShort:3 left left	24859	24924	24904	24948	224:binShort:3 left	34
225 left	3218	3298	3336	3394	225	9024
225:binLong:13 left left	906	958	1362	1427	225:binLong:13 left	26
225:binShort:1 left left	19776	19818	19804	19872	225:binShort:1 left	38
225:binShort:2 left left	8409	8468	8455	8510	225:binShort:2 left	22
226 left	28317	28376	28959	29075	226	232
227 left	16961	17033	17315	17439	227	408
227:binLong:3 left left	23192	23245	23577	23620	227:binLong:3 left	24
227:binShort:1 left left	19106	19171	19157	19216	227:binShort:1 left	28
227:binShort:3 left left	16923	16994	16961	17013	227:binShort:3 left	104
228 left	9428	9487	9880	9943	228	368
228:binLong:17 left left	7746	7818	8209	8269	228:binLong:17 left	26
228:binShort:3 left left	12234	12345	12250	12351	228:binShort:3 left	384
228:binShort:4 left left	3408	3468	3431	3507	228:binShort:4 left	128
229 left	9499	9606	9892	9957	229	396
229:binLong:22 left left	2110	2161	2649	2743	229:binLong:22 left	80
229:binLong:47 left left	7589	7623	7657	7702	229:binLong:47 left	26
229:binShort:2 left left	7574	7621	7609	7687	229:binShort:2 left	24
229:binShort:3 left left	19056	19121	19103	19154	229:binShort:3 left	38
229:binShort:4 left left	15911	15966	15957	16061	229:binShort:4 left	24
22:binLong:10 left left	13524	13629	14628	14706	22:binLong:10 left	150
22:binLong:11 left left	7591	7676	8215	8287	22:binLong:11 left	22
22:binLong:31 left left	1111	1149	1166	1211	22:binLong:31 left	28
22:binShort:2 left left	20610	20687	20619	20703	22:binShort:2 left	386
22:binShort:4 left left	15161	15219	15193	15285	22:binShort:4 left	76
23 left	10067	10139	10766	10830	23	236
230 left	2826	2856	2874	2934	230	962
230:binShort:2 left left	3657	3711	3699	3771	230:binShort:2 left	26
230:binShort:3 left left	2503	2587	2568	2626	230:binShort:3 left	40
231 left	17540	17602	18137	18193	231	112
231:binLong:1 left left	5644	5705	5757	5796	231:binLong:1 left	24
231:binLong:43 left left	18916	18968	19026	19096	231:binLong:43 left	36
231:binShort:1 left left	7594	7647	7622	7688	231:binShort:1 left	58
231:binShort:2 left left	20761	20820	20799	20857	231:binShort:2 left	40
231:binShort:4 left left	18258	18347	18335	18369	231:binShort:4 left	22
232 left	2815	2865	2871	2933	232	770
232:binLong:58 left left	1130	1194	1255	1332	232:binLong:58 left	22
232:binShort:1 left left	933	1020	959	1041	232:binShort:1 left	278
233 left	27780	27842	29131	29246	233	1536
233:binLong:12 left left	5699	5752	7481	7566	233:binLong:12 left	26
233:binLong:5 left left	13933	13964	14249	14319	233:binLong:5 left	22
233:binLong:7 left left	11223	11268	12289	12348	233:binLong:7 left	44
233:binShort:2 left left	947	1043	1023	1063	233:binShort:2 left	42
233:binShort:4 left left	3181	3222	3203	3264	233:binShort:4 left	52
234 left	28823	28884	28913	28992	234	194
234:binLong:6 left left	16205	16268	16369	16418	234:binLong:6 left	30
234:binShort:1 left left	10725	10831	10755	10845	234:binShort:1 left	170
234:binShort:2 left left	16286	16347	16333	16388	234:binShort:2 left	46
235 left	17095	17166	17191	17258	235	7512
235:binLong:15 left left	3416	3481	3603	3645	235:binLong:15 left	30
235:binShort:1 left left	17492	17553	17535	17585	235:binShort:1 left	46
235:binShort:2 left left	27452	27485	27469	27529	235:binShort:2 left	48
235:binShort:3 left left	4855	4904	4894	4927	235:binShort:3 left	34
236 left	17448	17502	17515	17582	236	1868
236:binShort:1 left left	26989	27066	27053	27107	236:binShort:1 left	36
236:binShort:2 left left	11464	11507	11493	11539	236:binShort:2 left	32
237 left	10383	10444	10572	10667	237	178
237:binLong:10 left left	19827	19922	20080	20154	237:binLong:10 left	32
237:binLong:20 left left	5976	6052	6480	6579	237:binLong:20 left	348
237:binShort:1 left left	12708	12793	12733	12815	237:binShort:1 left	204
237:binShort:2 left left	24567	24628	24613	24669	237:binShort:2 left	36
237:binShort:3 left left	11961	12022	12005	12065	237:binShort:3 left	34
238 left	3115	3178	3204	3262	238	94
238:binLong:23 left left	18757	18811	18879	18943	238:binLong:23 left	24
238:binShort:1 left left	14540	14585	14565	14635	238:binShort:1 left	34
238:binShort:2 left left	19784	19821	19812	19874	238:binShort:2 left	26
239 left	26975	27054	27071	27124	239	2526
239:binShort:1 left left	13686	13750	13730	13777	239:binShort:1 left	32
239:binShort:2 left left	24840	24903	24880	24937	239:binShort:2 left	70
239:binShort:3 left left	11677	11740	11722	11769	239:binShort:3 left	42
239:binShort:4 left left	10696	10776	10764	10830	239:binShort:4 left	22
23:binLong:17 left left	1093	1165	1256	1326	23:binLong:17 left	40
23:binLong:9 left left	4460	4525	4546	4656	23:binLong:9 left	108
23:binShort:1 left left	16484	16552	16524	16587	23:binShort:1 left	56
23:binShort:2 left left	1830	1923	1903	1956	23:binShort:2 left	32
23:binShort:3 left left	9095	9163	9143	9200	23:binShort:3 left	26
24 left	17093	17160	17207	17271	24	6998
240 left	4449	4518	4660	4698	240	286
240:binShort:2 left left	4522	4578	4562	4610	240:binShort:2 left	30
240:binShort:3 left left	17387	17428	17414	17471	240:binShort:3 left	28
241 left	15881	15935	15982	16059	241	648
241:binShort:3 left left	9131	9198	9183	9248	241:binShort:3 left	32
241:binShort:4 left left	5827	5876	5865	5930	241:binShort:4 left	26
242 left	11462	11511	11734	11788	242	234
242:binLong:11 left left	11221	11262	12217	12323	242:binLong:11 left	30
242:binLong:56 left left	14007	14108	14169	14221	242:binLong:56 left	732
242:binShort:1 left left	2869	2915	2896	2965	242:binShort:1 left	54
242:binShort:2 left left	10656	10739	10709	10779	242:binShort:2 left	66
243 left	28309	28373	28986	29089	243	822
243:binLong:11 left left	28322	28372	28405	28464	243:binLong:11 left	22
243:binLong:27 left left	28478	28512	28702	28773	243:binLong:27 left	22
243:binShort:1 left left	28835	28900	28880	28949	243:binShort:1 left	70
243:binShort:2 left left	4151	4219	4183	4240	243:binShort:2 left	86
244 left	26201	26243	26242	26318	244	1238
244:binLong:19 left left	7953	7984	8010	8096	244:binLong:19 left	24
244:binLong:3 left left	4089	4151	4973	5039	244:binLong:3 left	24
244:binLong:6 left left	963	1065	1343	1416	244:binLong:6 left	22
244:binShort:2 left left	24541	24599	24576	24647	244:binShort:2 left	64
245 left	28453	28521	28636	28730	245	1138
245:binShort:1 left left	26911	26965	26950	27012	245:binShort:1 left	28
245:binShort:4 left left	10913	10955	10944	10997	245:binShort:4 left	32
246 left	28301	28356	29078	29128	246	116
246:binLong:18 left left	4354	4404	4770	4847	246:binLong:18 left	24
246:binLong:21 left left	14954	15005	15051	15117	246:binLong:21 left	64
246:binShort:1 left left	7395	7467	7443	7492	246:binShort:1 left	64
246:binShort:2 left left	9953	10010	9995	10058	246:binShort:2 left	36
247 left	4453	4522	4597	4660	247	1644
247:binLong:16 left left	5975	6032	6518	6576	247:binLong:16 left	30
247:binLong:17 left left	38	112	29827	29887	247:binLong:17 left	54
247:binShort:1 left left	8129	8190	8175	8243	247:binShort:1 left	168
247:binShort:3 left left	18417	18478	18468	18527	247:binShort:3 left	22
247:binShort:4 left left	27554	27610	27603	27646	247:binShort:4 left	34
248 left	18914	18971	19049	19111	248	302
248:binShort:1 left left	23493	23557	23538	23598	248:binShort:1 left	42
248:binShort:2 left left	12607	12663	12655	12717	248:binShort:2 left	28
248:binShort:3 left left	6294	6346	6332	6375	248:binShort:3 left	30
248:binShort:4 left left	7382	7453	7424	7486	248:binShort:4 left	72
249 left	14010	14094	14244	14306	249	1078
249:binLong:11 left left	19843	19907	20063	20140	249:binLong:11 left	22
249:binShort:1 left left	29013	29060	29053	29112	249:binShort:1 left	26
24:binLong:10 left left	15391	15454	16310	16373	24:binLong:10 left	32
24:binLong:12 left left	19654	19724	20063	20113	24:binLong:12 left	46
24:binLong:22 left left	12337	12409	12689	12763	24:binLong:22 left	48
24:binLong:8 left left	4084	4191	4948	5033	24:binLong:8 left	94
24:binLong:9 left left	28455	28525	28801	28908	24:binLong:9 left	24
24:binShort:1 left left	8464	8541	8495	8569	24:binShort:1 left	112
24:binShort:3 left left	15869	15937	15915	15997	24:binShort:3 left	36
25 left	28253	28300	29125	29180	25	668
250 left	1949	1989	2009	2073	250	3098
250:binLong:11 left left	11461	11558	11713	11782	250:binLong:11 left	98
250:binLong:21 left left	28825	28893	28920	28975	250:binLong:21 left	26
250:binLong:51 left left	5065	5124	5126	5182	250:binLong:51 left	30
250:binShort:1 left left	19452	19520	19506	19563	250:binShort:1 left	32
250:binShort:2 left left	17695	17751	17739	17783	250:binShort:2 left	22
250:binShort:4 left left	8224	8284	8267	8335	250:binShort:4 left	40
251 left	2915	2968	3079	3129	251	68
251:binLong:22 left left	14036	14099	14109	14202	251:binLong:22 left	72
251:binShort:1 left left	10611	10665	10647	10720	251:binShort:1 left	50
251:binShort:3 left left	14763	14820	14793	14854	251:binShort:3 left	66
251:binShort:4 left left	3976	4034	4030	4076	251:binShort:4 left	22
252 left	26200	26242	26303	26349	252	220
253 left	7953	7985	8001	8102	253	82
253:binLong:22 left left	12065	12135	12202	12288	253:binLong:22 left	32
253:binLong:24 left left	9971	10034	10063	10147	253:binLong:24 left	32
253:binLong:25 left left	16744	16793	16795	16857	253:binLong:25 left	30
253:binLong:3 left left	5258	5331	5452	5528	253:binLong:3 left	28
253:binLong:9 left left	2631	2678	3741	3808	253:binLong:9 left	24
253:binShort:1 left left	17483	17529	17519	17573	253:binShort:1 left	32
254 left	6874	6985	7159	7225	254	298
254:binLong:45 left left	7929	7985	8091	8127	254:binLong:45 left	22
254:binShort:3 left left	12611	12670	12653	12714	254:binShort:3 left	30
254:binShort:4 left left	6023	6076	6067	6114	254:binShort:4 left	22
255 left	8539	8604	8621	8672	255	256
255:binLong:10 left left	15401	15486	17431	17475	255:binLong:10 left	26
255:binShort:2 left left	19407	19473	19452	19523	255:binShort:2 left	34
255:binShort:4 left left	20285	20362	20354	20387	255:binShort:4 left	26
256 left	28307	28375	29066	29124	256	1024
256:binLong:57 left left	29609	29682	29848	29890	256:binLong:57 left	34
256:binLong:8 left left	2120	2189	2695	2751	256:binLong:8 left	22
256:binShort:1 left left	8905	8956	8943	9006	256:binShort:1 left	26
256:binShort:2 left left	20521	20584	20572	20628	256:binShort:2 left	28
257 left	5874	5940	7462	7501	257	598
257:binLong:11 left left	964	1056	1147	1201	257:binLong:11 left	22
257:binShort:2 left left	17500	17575	17560	17601	257:binShort:2 left	34
257:binShort:4 left left	2682	2751	2725	2771	257:binShort:4 left	102
258 left	6103	6169	6298	6348	258	514
258:binLong:19 left left	28309	28372	28943	29085	258:binLong:19 left	230
258:binLong:22 left left	7951	7985	7995	8100	258:binLong:22 left	32
258:binLong:24 left left	9461	9568	9881	9947	258:binLong:24 left	108
258:binShort:2 left left	26833	26906	26892	26968	258:binShort:2 left	30
259 left	15148	15212	15169	15279	259	196
259:binLong:10 left left	23679	23735	24247	24319	259:binLong:10 left	38
259:binLong:14 left left	16662	16753	16845	16980	259:binLong:14 left	208
259:binLong:9 left left	10592	10639	11125	11196	259:binLong:9 left	22
259:binShort:2 left left	10555	10615	10574	10663	259:binShort:2 left	94
25:binLong:14 left left	10091	10203	10774	10823	25:binLong:14 left	70
25:binLong:17 left left	10362	10422	10610	10668	25:binLong:17 left	32
25:binLong:19 left left	981	1143	1236	1413	25:binLong:19 left	634
25:binShort:1 left left	5863	5932	5897	5963	25:binShort:1 left	106
25:binShort:2 left left	29207	29299	29229	29333	25:binShort:2 left	154
25:binShort:3 left left	9212	9285	9271	9305	25:binShort:3 left	28
26 left	17533	17607	18144	18197	26	740
260 left	1000	1234	1239	1312	260	6662
260:binLong:10 left left	28443	28503	28752	28816	260:binLong:10 left	24
260:binShort:3 left left	25099	25145	25131	25187	260:binShort:3 left	36
261 left	17968	18024	18009	18064	261	154
261:binLong:14 left left	11820	11874	12185	12296	261:binLong:14 left	140
261:binLong:4 left left	971	1063	1356	1439	261:binLong:4 left	74
261:binShort:4 left left	6513	6563	6547	6591	261:binShort:4 left	50
262 left	2198	2257	2233	2296	262	242
262:binLong:10 left left	20213	20289	20391	20441	262:binLong:10 left	56
262:binShort:2 left left	1894	1969	1955	1990	262:binShort:2 left	34
262:binShort:3 left left	4156	4208	4188	4249	262:binShort:3 left	56
263 left	26746	26821	26776	26858	263	318
263:binLong:10 left left	18749	18867	19005	19083	263:binLong:10 left	122
263:binLong:20 left left	16426	16485	16560	16640	263:binLong:20 left	30
263:binLong:21 left left	20170	20243	20769	20806	263:binLong:21 left	26
263:binShort:3 left left	17462	17532	17495	17579	263:binShort:3 left	120
264 left	4759	4830	4782	4856	264	214
264:binLong:2 left left	2495	2565	2589	2670	264:binLong:2 left	74
264:binLong:8 left left	26493	26541	26654	26734	264:binLong:8 left	22
264:binShort:2 left left	14121	14178	14167	14213	264:binShort:2 left	32
264:binShort:4 left left	28652	28756	28697	28775	264:binShort:4 left	226
265 left	20211	20269	20391	20449	265	480
265:binLong:3 left left	15883	15945	15983	16060	265:binLong:3 left	68
266 left	17072	17159	17300	17357	266	806
266:binLong:11 left left	25429	25479	25739	25793	266:binLong:11 left	24
266:binLong:29 left left	28301	28362	29082	29136	266:binLong:29 left	22
266:binShort:2 left left	24289	24342	24327	24372	266:binShort:2 left	52
266:binShort:3 left left	15816	15869	15854	15908	266:binShort:3 left	62
267 left	10932	10987	12364	12426	267	250
267:binLong:11 left left	27773	27850	29142	29246	267:binLong:11 left	100
267:binShort:2 left left	19689	19761	19744	19792	267:binShort:2 left	34
267:binShort:4 left left	800	881	866	946	267:binShort:4 left	28
268 left	23571	23597	23621	23667	268	4722
269 left	16076	16138	16145	16214	269	472
269:binLong:22 left left	29636	29705	29779	29883	269:binLong:22 left	480
269:binShort:1 left left	13681	13726	13716	13758	269:binShort:1 left	22
269:binShort:3 left left	11336	11398	11389	11447	269:binShort:3 left	28
269:binShort:4 left left	5654	5716	5702	5745	269:binShort:4 left	44
26:binLong:15 left left	18662	18734	19013	19089	26:binLong:15 left	46
26:binLong:24 left left	10068	10138	10782	10837	26:binLong:24 left	50
26:binLong:51 left left	8084	8172	8208	8278	26:binLong:51 left	22
26:binLong:8 left left	2102	2176	2205	2272	26:binLong:8 left	76
26:binLong:9 left left	6082	6152	6386	6448	26:binLong:9 left	44
26:binShort:1 left left	11464	11512	11498	11540	26:binShort:1 left	32
26:binShort:2 left left	27556	27645	27627	27670	26:binShort:2 left	38
27 left	7685	7743	7772	7833	27	126
270 left	26968	27055	27069	27123	270	396
270:binLong:14 left left	5944	6003	7326	7380	270:binLong:14 left	28
270:binLong:20 left left	26445	26509	26968	27045	270:binLong:20 left	62
270:binLong:43 left left	16092	16139	16191	16268	270:binLong:43 left	34
270:binLong:6 left left	6042	6109	6481	6545	270:binLong:6 left	32
270:binShort:1 left left	4422	4480	4442	4501	270:binShort:1 left	122
270:binShort:3 left left	13972	14041	14029	14082	270:binShort:3 left	40
271 left	9556	9622	10901	10970	271	234
271:binLong:8 left left	11220	11262	11311	11361	271:binLong:8 left	26
271:binShort:1 left left	11296	11367	11347	11409	271:binShort:1 left	48
271:binShort:2 left left	2868	2933	2916	2967	271:binShort:2 left	36
271:binShort:3 left left	8459	8514	8495	8553	271:binShort:3 left	56
272 left	5696	5764	7496	7554	272	206
272:binLong:49 left left	5884	5940	7388	7464	272:binLong:49 left	82
272:binShort:1 left left	10069	10129	10111	10183	272:binShort:1 left	52
272:binShort:2 left left	19364	19415	19398	19467	272:binShort:2 left	62
272:binShort:3 left left	24285	24350	24311	24374	272:binShort:3 left	92
273 left	4272	4396	4818	4893	273	674
273:binShort:3 left left	14550	14613	14595	14660	273:binShort:3 left	74
274 left	13851	13941	14315	14366	274	280
274:binShort:1 left left	4830	4894	4866	4928	274:binShort:1 left	104
274:binShort:3 left left	20139	20183	20175	20224	274:binShort:3 left	32
275 left	4448	4525	4613	4667	275	188
275:binShort:1 left left	10131	10202	10191	10254	275:binShort:1 left	30
275:binShort:2 left left	14763	14827	14802	14860	275:binShort:2 left	74
276 left	12846	12908	13018	13075	276	616
276:binLong:19 left left	15042	15108	15717	15770	276:binLong:19 left	30
276:binShort:3 left left	5873	5929	5919	5964	276:binShort:3 left	26
277 left	2907	2971	2996	3059	277	1172
277:binLong:11 left left	20092	20139	21733	21783	277:binLong:11 left	22
277:binShort:3 left left	19024	19058	19049	19109	277:binShort:3 left	32
278 left	981	1121	1274	1421	278	2468
278:binShort:3 left left	7364	7412	7388	7461	278:binShort:3 left	46
279 left	29638	29705	29795	29877	279	812
279:binLong:8 left left	2103	2148	5630	5689	279:binLong:8 left	32
279:binShort:2 left left	3074	3107	3092	3152	279:binShort:2 left	34
279:binShort:3 left left	3974	4040	4011	4068	279:binShort:3 left	76
279:binShort:4 left left	1848	1951	1942	1986	279:binShort:4 left	22
27:binLong:10 left left	19655	19798	20034	20112	27:binLong:10 left	202
27:binLong:19 left left	25446	25493	25551	25634	27:binLong:19 left	118
27:binLong:22 left left	4077	4161	4946	5032	27:binLong:22 left	50
28 left	7525	7596	8244	8329	28	214
280 left	3222	3298	3311	3367	280	9888
280:binLong:9 left left	16681	16751	17422	17496	280:binLong:9 left	32
280:binShort:2 left left	6034	6095	6081	6128	280:binShort:2 left	30
281 left	10819	10878	10905	10969	281	1446
281:binLong:17 left left	11219	11260	12296	12349	281:binLong:17 left	22
281:binLong:21 left left	12351	12393	12661	12728	281:binLong:21 left	22
281:binLong:4 left left	1068	1109	1246	1320	281:binLong:4 left	26
282 left	11460	11523	11717	11779	282	2718
282:binLong:6 left left	22888	22948	23024	23092	282:binLong:6 left	28
282:binShort:2 left left	28828	28897	28884	28946	282:binShort:2 left	78
282:binShort:3 left left	4257	4302	4290	4342	282:binShort:3 left	30
283 left	8290	8363	8353	8416	283	126
283:binLong:20 left left	9797	9848	9883	9951	283:binLong:20 left	24
283:binLong:9 left left	3696	3753	5687	5737	283:binLong:9 left	24
283:binShort:4 left left	12415	12463	12448	12502	283:binShort:4 left	38
284 left	28471	28537	28486	28586	284	332
284:binShort:1 left left	12927	13002	12957	13027	284:binShort:1 left	154
285 left	9975	10049	10031	10085	285	90
285:binLong:63 left left	1806	1845	1897	1951	285:binLong:63 left	22
285:binShort:2 left left	16876	16927	16916	16991	285:binShort:2 left	30
285:binShort:3 left left	7632	7707	7692	7746	285:binShort:3 left	26
286 left	12504	12563	12530	12603	286	258
286:binShort:3 left left	18487	18551	18529	18585	286:binShort:3 left	48
287 left	17723	17784	17754	17829	287	142
287:binShort:2 left left	4854	4923	4909	4984	287:binShort:2 left	26
288 left	2222	2292	2261	2319	288	144
288:binLong:15 left left	5260	5322	5514	5564	288:binLong:15 left	36
288:binShort:1 left left	10292	10342	10326	10381	288:binShort:1 left	46
288:binShort:2 left left	11344	11410	11389	11449	288:binShort:2 left	38
288:binShort:3 left left	13572	13621	13609	13685	288:binShort:3 left	34
288:binShort:4 left left	27528	27588	27570	27637	288:binShort:4 left	56
289 left	11689	11757	11725	11801	289	148
289:binShort:1 left left	13806	13878	13852	13904	289:binShort:1 left	70
289:binShort:2 left left	6380	6464	6401	6464	289:binShort:2 left	420
289:binShort:3 left left	29476	29548	29508	29565	289:binShort:3 left	176
28:binLong:13 left left	19652	19747	20053	20114	28:binLong:13 left	116
28:binLong:14 left left	5834	5874	7468	7549	28:binLong:14 left	28
28:binLong:20 left left	4340	4391	4771	4853	28:binLong:20 left	22
28:binLong:22 left left	3748	3804	3919	3986	28:binLong:22 left	36
28:binLong:23 left left	26422	26478	26978	27049	28:binLong:23 left	36
28:binLong:52 left left	11946	11987	12004	12056	28:binLong:52 left	32
28:binLong:8 left left	15874	15944	15964	16064	28:binLong:8 left	120
28:binLong:9 left left	724	764	788	863	28:binLong:9 left	142
29 left	7760	7830	8196	8270	29	166
290 left	24157	24212	24210	24262	290	86
290:binLong:28 left left	21274	21318	21316	21365	290:binLong:28 left	22
290:binLong:64 left left	14002	14089	14193	14256	290:binLong:64 left	34
290:binShort:1 left left	3076	3127	3095	3157	290:binShort:1 left	120
290:binShort:3 left left	17291	17346	17335	17393	290:binShort:3 left	34
291 left	10096	10167	10139	10198	291	206
291:binShort:3 left left	22400	22470	22441	22504	291:binShort:3 left	78
292 left	6278	6317	6298	6357	292	112
292:binLong:9 left left	18690	18773	19007	19085	292:binLong:9 left	56
292:binShort:2 left left	7389	7462	7422	7482	292:binShort:2 left	136
293 left	28517	28616	28542	28633	293	512
293:binShort:4 left left	28520	28588	28570	28617	293:binShort:4 left	78
294 left	5229	5290	5277	5330	294	86
294:binLong:22 left left	16643	16728	16882	16995	294:binLong:22 left	108
294:binLong:23 left left	5928	5991	7319	7375	294:binLong:23 left	24
295 left	2114	2151	2174	2249	295	280
295:binShort:2 left left	1076	1131	1111	1205	295:binShort:2 left	46
295:binShort:3 left left	19713	19774	19763	19819	295:binShort:3 left	30
296 left	13939	14019	14222	14315	296	234
296:binLong:10 left left	818	895	1532	1588	296:binLong:10 left	28
296:binLong:14 left left	7682	7738	7757	7825	296:binLong:14 left	42
296:binShort:2 left left	24732	24787	24773	24819	296:binShort:2 left	44
296:binShort:4 left left	4963	5010	4988	5047	296:binShort:4 left	86
297 left	723	764	799	858	297	726
297:binShort:1 left left	7720	7773	7757	7809	297:binShort:1 left	34
297:binShort:4 left left	12735	12795	12774	12832	297:binShort:4 left	56
298 left	12322	12412	12703	12767	298	240
298:binLong:40 left left	5694	5759	8766	8825	298:binLong:40 left	24
298:binLong:9 left left	10112	10194	10779	10826	298:binLong:9 left	26
298:binShort:1 left left	12008	12067	12036	12097	298:binShort:1 left	120
299 left	4446	4519	4649	4695	299	1162
299:binLong:22 left left	12314	12405	12649	12732	299:binLong:22 left	26
299:binShort:2 left left	1476	1551	1535	1595	299:binShort:2 left	48
299:binShort:3 left left	28705	28769	28747	28818	299:binShort:3 left	102
29:binLong:11 left left	10388	10478	10584	10666	29:binLong:11 left	64
29:binLong:16 left left	1062	1148	1240	1301	29:binLong:16 left	94
29:binLong:18 left left	28322	28381	28942	29071	29:binLong:18 left	170
29:binLong:2 left left	1922	1988	2904	2978	29:binLong:2 left	34
29:binShort:1 left left	18259	18352	18336	18371	29:binShort:1 left	22
29:binShort:3 left left	16387	16428	16408	16472	29:binShort:3 left	32
2:binLong:14 left left	26465	26549	26850	26905	2:binLong:14 left	42
2:binLong:17 left left	5943	6049	6542	6600	2:binLong:17 left	104
2:binLong:61 left left	29608	29688	29849	29890	2:binLong:61 left	56
2:binShort:3 left left	24016	24084	24065	24108	2:binShort:3 left	72
2:binShort:4 left left	29407	29480	29465	29537	2:binShort:4 left	30
3 left	28454	28519	28739	28802	3	1054
30 left	3770	3833	3851	3937	30	866
300 left	13930	13988	14295	14335	300	282
300:binLong:9 left left	7943	7986	8057	8124	300:binLong:9 left	130
300:binShort:1 left left	17773	17828	17818	17864	300:binShort:1 left	28
300:binShort:3 left left	17761	17825	17810	17858	300:binShort:3 left	44
300:binShort:4 left left	25082	25157	25153	25193	300:binShort:4 left	22
301 left	28821	28885	28926	28993	301	250
301:binLong:44 left left	10827	10879	10933	10979	301:binLong:44 left	208
301:binLong:5 left left	23670	23735	24263	24329	301:binLong:5 left	22
301:binShort:1 left left	10342	10409	10389	10450	301:binShort:1 left	50
301:binShort:2 left left	12480	12531	12517	12577	301:binShort:2 left	34
301:binShort:4 left left	28833	28914	28884	28964	301:binShort:4 left	84
302 left	29637	29705	29803	29877	302	1074
302:binShort:2 left left	26767	26836	26827	26858	302:binShort:2 left	26
303 left	3117	3183	3193	3260	303	1182
303:binShort:2 left left	17758	17819	17810	17858	303:binShort:2 left	36
303:binShort:4 left left	6277	6311	6304	6358	303:binShort:4 left	22
304 left	28296	28345	29075	29129	304	168
304:binLong:16 left left	2619	2685	3739	3808	304:binLong:16 left	22
304:binShort:1 left left	18448	18505	18496	18547	304:binShort:1 left	26
304:binShort:3 left left	2873	2917	2906	2960	304:binShort:3 left	30
304:binShort:4 left left	28033	28075	28046	28127	304:binShort:4 left	102
305 left	13858	13932	14303	14363	305	162
305:binLong:11 left left	3739	3806	3862	3949	305:binLong:11 left	28
305:binLong:3 left left	11908	11949	12144	12194	305:binLong:3 left	26
305:binShort:1 left left	3496	3580	3536	3609	305:binShort:1 left	112
305:binShort:2 left left	10906	10935	10924	10995	305:binShort:2 left	24
306 left	20434	20466	20497	20552	306	494
306:binLong:29 left left	14042	14124	14146	14205	306:binLong:29 left	22
306:binShort:3 left left	22704	22774	22737	22805	306:binShort:3 left	84
307 left	16954	17031	17380	17451	307	402
307:binLong:62 left left	1035	1092	1331	1405	307:binLong:62 left	22
307:binShort:1 left left	8394	8441	8426	8482	307:binShort:1 left	46
308 left	15391	15450	16315	16375	308	102
308:binLong:19 left left	16642	16733	16909	16993	308:binLong:19 left	118
308:binLong:21 left left	13518	13606	14628	14698	308:binLong:21 left	156
309 left	9450	9576	9879	9948	309	776
309:binShort:2 left left	19389	19443	19426	19499	309:binShort:2 left	36
30:binLong:16 left left	5266	5325	5434	5518	30:binLong:16 left	48
30:binLong:17 left left	4415	4484	4601	4681	30:binLong:17 left	40
30:binLong:44 left left	7932	7985	8076	8121	30:binLong:44 left	24
30:binLong:9 left left	3480	3540	3550	3627	30:binLong:9 left	126
30:binShort:2 left left	11938	11987	11967	12044	30:binShort:2 left	52
30:binShort:3 left left	19446	19513	19502	19559	30:binShort:3 left	28
31 left	13823	13884	14324	14379	31	222
310 left	13520	13598	14660	14706	310	128
310:binLong:6 left left	710	769	1564	1637	310:binLong:6 left	226
311 left	10306	10352	10667	10764	311	114
311:binShort:2 left left	18173	18236	18220	18299	311:binShort:2 left	32
312 left	17532	17608	18160	18203	312	100
312:binShort:3 left left	1081	1129	1122	1190	312:binShort:3 left	28
312:binShort:4 left left	12691	12744	12737	12797	312:binShort:4 left	26
313 left	3220	3290	3357	3411	313	120
313:binLong:15 left left	10546	10596	11176	11234	313:binLong:15 left	28
313:binLong:8 left left	23329	23430	23556	23608	313:binLong:8 left	26
313:binShort:2 left left	22833	22887	22884	22912	313:binShort:2 left	22
314 left	16704	16768	16843	16925	314	298
314:binLong:11 left left	13353	13446	14787	14840	314:binLong:11 left	30
314:binLong:2 left left	5191	5260	5508	5597	314:binLong:2 left	28
314:binShort:1 left left	27454	27489	27479	27562	314:binShort:1 left	36
314:binShort:2 left left	7906	7961	7947	7986	314:binShort:2 left	30
314:binShort:3 left left	6047	6123	6104	6159	314:binShort:3 left	52
315 left	5916	6147	6477	6566	315	3958
315:binLong:2 left left	722	769	801	853	315:binLong:2 left	116
315:binShort:1 left left	29478	29551	29508	29564	315:binShort:1 left	202
315:binShort:2 left left	26058	26104	26095	26142	315:binShort:2 left	22
315:binShort:3 left left	3053	3094	3085	3142	315:binShort:3 left	22
315:binShort:4 left left	7701	7748	7728	7795	315:binShort:4 left	46
316 left	28308	28375	29074	29125	316	916
316:binLong:22 left left	10100	10152	10763	10828	316:binLong:22 left	22
317 left	11456	11513	11718	11778	317	2342
317:binLong:22 left left	3415	3480	3598	3646	317:binLong:22 left	22
317:binShort:3 left left	13317	13375	13343	13414	317:binShort:3 left	112
318 left	27214	27261	27303	27344	318	432
318:binShort:4 left left	6377	6452	6388	6462	318:binShort:4 left	298
319 left	4455	4521	4566	4648	319	3012
319:binShort:1 left left	8140	8206	8194	8260	319:binShort:1 left	32
319:binShort:3 left left	8393	8455	8426	8491	319:binShort:3 left	80
31:binLong:11 left left	5993	6165	6439	6567	31:binLong:11 left	744
31:binLong:16 left left	18750	18839	19006	19084	31:binLong:16 left	110
31:binLong:24 left left	3742	3805	3928	3990	31:binLong:24 left	28
31:binLong:7 left left	18747	18842	19004	19094	31:binLong:7 left	124
31:binShort:2 left left	4115	4168	4148	4208	31:binShort:2 left	36
31:binShort:3 left left	13499	13560	13537	13598	31:binShort:3 left	40
32 left	5932	6014	6540	6593	32	1346
320 left	9967	10043	10078	10146	320	250
320:binLong:13 left left	5164	5219	5605	5677	320:binLong:13 left	26
320:binLong:14 left left	9550	9597	10914	10969	320:binLong:14 left	28
320:binLong:20 left left	28456	28523	28717	28772	320:binLong:20 left	30
320:binShort:1 left left	19466	19546	19535	19573	320:binShort:1 left	22
320:binShort:2 left left	2070	2128	2096	2156	320:binShort:2 left	144
320:binShort:4 left left	1396	1457	1420	1511	320:binShort:4 left	130
321 left	16442	16474	16488	16573	321	748
321:binLong:12 left left	15046	15108	15728	15770	321:binLong:12 left	28
322 left	10319	10382	10367	10438	322	4832
322:binLong:20 left left	23624	23713	24961	25040	322:binLong:20 left	22
322:binShort:1 left left	827	906	862	968	322:binShort:1 left	232
322:binShort:3 left left	29410	29489	29466	29539	322:binShort:3 left	104
323 left	2428	2482	2477	2533	323	592
323:binLong:9 left left	4129	4194	5191	5240	323:binLong:9 left	26
324 left	26197	26251	26311	26363	324	204
324:binLong:15 left left	2933	2961	2982	3030	324:binLong:15 left	22
324:binLong:59 left left	28306	28357	29015	29100	324:binLong:59 left	22
324:binShort:1 left left	12229	12323	12246	12347	324:binShort:1 left	378
324:binShort:2 left left	29427	29514	29476	29549	324:binShort:2 left	130
325 left	16079	16136	16160	16223	325	138
325:binLong:18 left left	8801	8859	9970	10016	325:binLong:18 left	26
325:binLong:9 left left	11861	11904	11915	11970	325:binLong:9 left	30
325:binShort:1 left left	10187	10256	10248	10286	325:binShort:1 left	22
325:binShort:3 left left	8483	8538	8520	8593	325:binShort:3 left	50
325:binShort:4 left left	1690	1774	1762	1803	325:binShort:4 left	24
326 left	27755	27822	29182	29264	326	102
326:binShort:2 left left	17952	18007	17985	18051	326:binShort:2 left	44
326:binShort:3 left left	18817	18876	18859	18919	326:binShort:3 left	40
327 left	3006	3082	4739	4803	327	1286
327:binShort:2 left left	8903	8962	8949	8995	327:binShort:2 left	34
327:binShort:4 left left	19820	19883	19876	19925	327:binShort:4 left	48
328 left	21746	21767	21784	21847	328	3478
328:binLong:35 left left	14012	14094	14155	14220	328:binLong:35 left	794
328:binShort:1 left left	12409	12477	12437	12497	328:binShort:1 left	148
329 left	16620	16704	16983	17031	329	334
329:binLong:47 left left	11858	11912	12209	12277	329:binLong:47 left	22
329:binShort:2 left left	19634	19667	19657	19722	329:binShort:2 left	26
329:binShort:3 left left	27448	27494	27484	27530	329:binShort:3 left	30
32:binLong:15 left left	28433	28515	28919	29030	32:binLong:15 left	44
32:binLong:17 left left	16653	16740	16909	16995	32:binLong:17 left	110
32:binShort:2 left left	12916	12989	12940	13022	32:binShort:2 left	118
32:binShort:3 left left	27848	27885	27875	27929	32:binShort:3 left	22
32:binShort:4 left left	19690	19753	19739	19783	32:binShort:4 left	24
33 left	14011	14104	14160	14223	33	23966
330 left	5624	5688	8920	8974	330	682
330:binLong:10 left left	13839	13936	14287	14369	330:binLong:10 left	128
330:binShort:2 left left	28978	29023	29009	29087	330:binShort:2 left	42
331 left	17539	17602	18132	18193	331	254
331:binShort:2 left left	16011	16076	16056	16112	331:binShort:2 left	52
331:binShort:3 left left	10065	10123	10113	10178	331:binShort:3 left	40
331:binShort:4 left left	19641	19705	19679	19742	331:binShort:4 left	94
332 left	17101	17160	17175	17255	332	15646
332:binLong:15 left left	18588	18635	21036	21096	332:binLong:15 left	26
333 left	2717	2797	4312	4362	333	168
333:binLong:13 left left	4434	4478	4599	4672	333:binLong:13 left	22
333:binShort:1 left left	1134	1209	1186	1228	333:binShort:1 left	90
334 left	13942	14002	14231	14296	334	296
335 left	2801	2860	2900	2952	335	88
335:binLong:3 left left	16955	17036	17383	17449	335:binLong:3 left	118
335:binShort:3 left left	875	931	907	1024	335:binShort:3 left	78
336 left	1011	1233	1229	1310	336	3266
336:binLong:2 left left	16408	16481	17422	17505	336:binLong:2 left	22
336:binLong:42 left left	28306	28356	29004	29088	336:binLong:42 left	26
336:binShort:1 left left	1745	1793	1787	1866	336:binShort:1 left	28
336:binShort:3 left left	10169	10218	10208	10263	336:binShort:3 left	28
337 left	15334	15413	15634	15674	337	98
337:binLong:9 left left	2092	2148	2205	2267	337:binLong:9 left	46
338 left	23972	24006	24034	24104	338	434
338:binLong:19 left left	10000	10092	10816	10861	338:binLong:19 left	22
338:binLong:3 left left	11820	11886	12198	12298	338:binLong:3 left	108
338:binShort:3 left left	1560	1628	1596	1662	338:binShort:3 left	88
338:binShort:4 left left	12305	12369	12353	12409	338:binShort:4 left	46
339 left	14899	14975	16041	16095	339	98
339:binLong:2 left left	11823	11874	12195	12293	339:binLong:2 left	108
339:binShort:1 left left	2451	2520	2496	2546	339:binShort:1 left	88
339:binShort:2 left left	13294	13336	13319	13405	339:binShort:2 left	54
339:binShort:3 left left	14986	15065	15052	15110	339:binShort:3 left	34
339:binShort:4 left left	28658	28693	28688	28746	339:binShort:4 left	30
33:binLong:1 left left	5704	5761	7484	7547	33:binLong:1 left	32
33:binLong:12 left left	6162	6238	6280	6347	33:binLong:12 left	22
33:binLong:19 left left	7781	7846	8199	8287	33:binLong:19 left	22
33:binLong:48 left left	17085	17157	17298	17332	33:binLong:48 left	30
33:binShort:2 left left	20108	20165	20153	20203	33:binShort:2 left	30
34 left	13529	13599	14634	14685	34	226
340 left	3115	3184	3607	3647	340	84
340:binLong:2 left left	11211	11268	12296	12342	340:binLong:2 left	28
340:binLong:26 left left	16945	17013	17423	17461	340:binLong:26 left	24
340:binLong:9 left left	17009	17065	17436	17532	340:binLong:9 left	22
340:binShort:3 left left	22112	22162	22154	22214	340:binShort:3 left	22
341 left	2094	2162	2197	2266	341	194
341:binLong:10 left left	2499	2564	2646	2707	341:binLong:10 left	24
341:binLong:17 left left	7894	7933	8108	8176	341:binLong:17 left	22
341:binShort:3 left left	240	329	309	390	341:binShort:3 left	48
342 left	5268	5353	5430	5534	342	224
342:binLong:13 left left	3404	3469	3600	3642	342:binLong:13 left	24
342:binLong:42 left left	13516	13586	14684	14722	342:binLong:42 left	24
342:binShort:1 left left	19657	19728	19691	19755	342:binShort:1 left	138
342:binShort:2 left left	19055	19112	19107	19145	342:binShort:2 left	22
342:binShort:4 left left	14025	14121	14116	14180	342:binShort:4 left	36
343 left	4155	4198	4218	4286	343	98
343:binLong:17 left left	6555	6607	7255	7303	343:binLong:17 left	52
343:binShort:1 left left	25269	25328	25310	25357	343:binShort:1 left	40
343:binShort:4 left left	28504	28565	28543	28614	343:binShort:4 left	136
344 left	28451	28527	28595	28699	344	178
344:binLong:12 left left	20435	20474	20486	20551	344:binLong:12 left	40
344:binLong:29 left left	5926	6012	7349	7377	344:binLong:29 left	22
344:binShort:1 left left	29015	29091	29074	29124	344:binShort:1 left	146
344:binShort:2 left left	28039	28096	28045	28134	344:binShort:2 left	288
344:binShort:3 left left	19038	19097	19070	19129	344:binShort:3 left	134
345 left	4370	4424	4769	4831	345	74
345:binShort:1 left left	14559	14634	14617	14663	345:binShort:1 left	70
346 left	29635	29714	29795	29883	346	1158
346:binShort:3 left left	5902	5971	5939	6013	346:binShort:3 left	84
347 left	26960	27043	27086	27134	347	282
347:binLong:18 left left	19816	19899	20071	20138	347:binLong:18 left	32
347:binShort:1 left left	13116	13161	13138	13244	347:binShort:1 left	74
347:binShort:2 left left	16264	16330	16292	16372	347:binShort:2 left	120
347:binShort:3 left left	1601	1656	1647	1722	347:binShort:3 left	42
347:binShort:4 left left	12455	12504	12493	12574	347:binShort:4 left	32
348 left	5880	5940	7393	7462	348	1804
348:binShort:4 left left	923	985	965	1031	348:binShort:4 left	118
349 left	4320	4384	4828	4889	349	858
349:binLong:2 left left	13943	14018	14293	14341	349:binLong:2 left	24
349:binShort:1 left left	19968	20026	20014	20079	349:binShort:1 left	42
349:binShort:2 left left	14535	14581	14567	14639	349:binShort:2 left	38
34:binLong:20 left left	11508	11575	11639	11732	34:binLong:20 left	116
34:binLong:58 left left	16754	16795	16829	16872	34:binLong:58 left	22
34:binShort:2 left left	12237	12328	12244	12347	34:binShort:2 left	370
34:binShort:3 left left	20165	20235	20212	20256	34:binShort:3 left	30
34:binShort:4 left left	28793	28849	28833	28909	34:binShort:4 left	26
35 left	13526	13592	14637	14697	35	324
350 left	13932	13984	14288	14337	350	108
351 left	11697	11780	11721	11816	351	258
351:binLong:61 left left	29637	29686	29823	29878	351:binLong:61 left	22
352 left	3483	3541	3572	3623	352	448
352:binLong:11 left left	18668	18730	19020	19096	352:binLong:11 left	24
352:binLong:6 left left	6041	6114	6510	6568	352:binLong:6 left	42
352:binShort:2 left left	16603	16658	16632	16708	352:binShort:2 left	88
352:binShort:3 left left	25598	25661	25656	25694	352:binShort:3 left	22
353 left	2918	2983	3086	3135	353	104
353:binShort:1 left left	24554	24633	24610	24668	353:binShort:1 left	70
354 left	29612	29675	29848	29890	354	196
354:binShort:1 left left	2080	2138	2119	2168	354:binShort:1 left	64
354:binShort:2 left left	14378	14429	14417	14482	354:binShort:2 left	48
354:binShort:3 left left	18393	18436	18416	18485	354:binShort:3 left	58
355 left	23680	23745	24238	24319	355	272
355:binLong:14 left left	16441	16472	16913	16982	355:binLong:14 left	24
355:binLong:16 left left	9542	9582	9895	9942	355:binLong:16 left	22
355:binLong:8 left left	19062	19158	19523	19568	355:binLong:8 left	80
355:binShort:2 left left	19813	19897	19880	19925	355:binShort:2 left	86
355:binShort:3 left left	28631	28680	28672	28726	355:binShort:3 left	24
356 left	5882	5951	7448	7482	356	342
356:binShort:1 left left	15819	15864	15852	15906	356:binShort:1 left	56
357 left	7677	7734	7776	7832	357	84
357:binShort:1 left left	8598	8671	8651	8745	357:binShort:1 left	54
357:binShort:2 left left	19686	19741	19734	19773	357:binShort:2 left	26
358 left	5175	5266	5595	5676	358	258
358:binLong:15 left left	13538	13604	14542	14629	358:binLong:15 left	92
358:binShort:2 left left	17621	17663	17652	17720	358:binShort:2 left	22
358:binShort:3 left left	2602	2659	2624	2705	358:binShort:3 left	114
359 left	17535	17608	18096	18188	359	170
359:binLong:36 left left	1814	1863	1906	1955	359:binLong:36 left	32
359:binLong:9 left left	22693	22730	22762	22808	359:binLong:9 left	26
359:binShort:4 left left	24527	24575	24565	24628	359:binShort:4 left	28
35:binLong:14 left left	4095	4163	4962	5037	35:binLong:14 left	46
35:binLong:20 left left	16663	16794	16851	16981	35:binLong:20 left	220
35:binLong:24 left left	28460	28534	28625	28717	35:binLong:24 left	74
35:binLong:34 left left	2908	2969	2990	3071	35:binLong:34 left	54
35:binLong:6 left left	5992	6058	6513	6570	35:binLong:6 left	190
35:binShort:1 left left	4478	4559	4526	4595	35:binShort:1 left	150
36 left	14015	14094	14199	14264	36	4414
360 left	28388	28468	28933	29024	360	150
360:binLong:9 left left	25676	25720	25754	25792	360:binLong:9 left	24
360:binShort:1 left left	27559	27643	27628	27667	360:binShort:1 left	26
360:binShort:3 left left	4968	5036	4986	5063	360:binShort:3 left	230
360:binShort:4 left left	3198	3272	3228	3284	360:binShort:4 left	204
361 left	5681	5717	8795	8835	361	78
361:binLong:14 left left	18134	18186	18824	18902	361:binLong:14 left	24
361:binShort:2 left left	817	879	860	914	361:binShort:2 left	40
361:binShort:3 left left	1097	1153	1132	1204	361:binShort:3 left	66
362 left	5257	5320	5442	5523	362	76
362:binLong:30 left left	12592	12656	12665	12720	362:binLong:30 left	66
362:binShort:2 left left	4447	4497	4488	4547	362:binShort:2 left	28
363 left	28647	28704	28745	28798	363	276
363:binLong:57 left left	18870	18955	19019	19079	363:binLong:57 left	22
363:binShort:2 left left	2506	2568	2559	2622	363:binShort:2 left	24
363:binShort:3 left left	4182	4246	4225	4267	363:binShort:3 left	62
363:binShort:4 left left	597	650	640	719	363:binShort:4 left	34
364 left	13536	13595	14539	14637	364	436
364:binShort:3 left left	9158	9246	9229	9285	364:binShort:3 left	68
365 left	3231	3288	3400	3465	365	94
365:binLong:61 left left	2925	2966	3096	3149	365:binLong:61 left	26
366 left	2789	2857	3635	3709	366	218
366:binLong:36 left left	13596	13638	14499	14539	366:binLong:36 left	22
366:binShort:1 left left	3870	3909	3893	3968	366:binShort:1 left	38
367 left	1126	1197	1269	1327	367	236
367:binLong:2 left left	2789	2846	3657	3712	367:binLong:2 left	24
368 left	6546	6602	7268	7312	368	632
368:binLong:51 left left	28822	28892	28947	28997	368:binLong:51 left	26
368:binShort:1 left left	22001	22063	22052	22092	368:binShort:1 left	30
368:binShort:2 left left	3444	3518	3489	3560	368:binShort:2 left	120
369 left	10318	10381	10387	10441	369	534
369:binShort:1 left left	22435	22485	22477	22511	369:binShort:1 left	22
36:binLong:11 left left	13537	13594	14516	14635	36:binLong:11 left	98
36:binLong:14 left left	4129	4195	5163	5246	36:binLong:14 left	38
36:binLong:20 left left	13207	13297	13482	13536	36:binLong:20 left	24
36:binLong:51 left left	8137	8181	8222	8266	36:binLong:51 left	22
36:binLong:8 left left	802	913	1543	1605	36:binLong:8 left	30
36:binShort:2 left left	13601	13657	13646	13697	36:binShort:2 left	26
36:binShort:3 left left	20011	20081	20069	20120	36:binShort:3 left	30
37 left	4460	4529	4564	4653	37	598
370 left	4409	4450	4615	4679	370	110
370:binLong:13 left left	19362	19391	19407	19478	370:binLong:13 left	28
370:binShort:1 left left	19931	19992	19982	20051	370:binShort:1 left	34
370:binShort:3 left left	10745	10789	10779	10836	370:binShort:3 left	26
371 left	11220	11263	12004	12076	371	100
371:binLong:13 left left	12856	12907	13011	13073	371:binLong:13 left	52
371:binShort:2 left left	4594	4673	4661	4716	371:binShort:2 left	44
372 left	9376	9452	10140	10185	372	114
372:binLong:37 left left	4709	4755	4781	4839	372:binLong:37 left	26
372:binShort:3 left left	12010	12087	12040	12106	372:binShort:3 left	178
372:binShort:4 left left	1845	1935	1924	1972	372:binShort:4 left	32
373 left	18583	18641	21041	21098	373	172
373:binShort:3 left left	1414	1490	1469	1537	373:binShort:3 left	78
374 left	2497	2568	2595	2669	374	376
374:binLong:19 left left	5610	5663	9084	9133	374:binLong:19 left	22
374:binLong:20 left left	11431	11505	11728	11800	374:binLong:20 left	28
374:binShort:2 left left	10066	10116	10104	10174	374:binShort:2 left	52
374:binShort:3 left left	5940	6024	5974	6049	374:binShort:3 left	178
375 left	7520	7589	8250	8333	375	160
375:binLong:24 left left	2437	2556	2635	2685	375:binLong:24 left	24
375:binLong:30 left left	11697	11762	11820	11862	375:binLong:30 left	22
375:binShort:1 left left	10096	10171	10153	10218	375:binShort:1 left	70
376 left	2021	2082	5686	5736	376	88
376:binLong:55 left left	615	693	693	743	376:binLong:55 left	24
376:binShort:3 left left	12695	12749	12730	12797	376:binShort:3 left	66
377 left	26443	26517	26987	27039	377	130
377:binLong:61 left left	1115	1149	1171	1216	377:binLong:61 left	22
378 left	1076	1165	1244	1316	378	174
378:binShort:2 left left	1860	1947	1930	1976	378:binShort:2 left	68
379 left	1177	1233	1252	1313	379	386
37:binLong:11 left left	23183	23252	23553	23620	37:binLong:11 left	38
37:binLong:20 left left	6060	6133	6430	6526	37:binLong:20 left	36
37:binLong:3 left left	2221	2285	2365	2433	37:binLong:3 left	82
37:binShort:1 left left	3543	3597	3588	3630	37:binShort:1 left	38
37:binShort:2 left left	16491	16558	16545	16591	37:binShort:2 left	32
37:binShort:3 left left	6462	6530	6493	6562	37:binShort:3 left	88
38 left	9002	9051	9196	9233	38	262
380 left	6857	6919	7174	7229	380	120
380:binLong:43 left left	1111	1181	1286	1331	380:binLong:43 left	22
380:binLong:48 left left	7037	7119	7155	7179	380:binLong:48 left	22
380:binShort:1 left left	4381	4427	4416	4480	380:binShort:1 left	30
380:binShort:2 left left	4416	4463	4446	4507	380:binShort:2 left	88
381 left	3117	3189	3610	3651	381	84
381:binLong:14 left left	9793	9838	9872	9939	381:binLong:14 left	26
381:binLong:26 left left	27368	27412	27691	27756	381:binLong:26 left	24
382 left	973	1147	1275	1427	382	1176
382:binShort:2 left left	12448	12511	12494	12585	382:binShort:2 left	50
383 left	10311	10378	10434	10474	383	72
383:binLong:30 left left	15767	15836	15876	15929	383:binLong:30 left	24
384 left	9963	10030	10078	10145	384	78
384:binLong:11 left left	689	793	1535	1654	384:binLong:11 left	794
385 left	23683	23735	24232	24310	385	118
385:binLong:9 left left	8939	9014	9221	9299	385:binLong:9 left	104
385:binShort:1 left left	14264	14326	14319	14366	385:binShort:1 left	24
386 left	19647	19721	20045	20114	386	274
386:binShort:1 left left	1423	1483	1469	1533	386:binShort:1 left	48
387 left	5156	5210	5604	5668	387	92
387:binShort:3 left left	12667	12722	12709	12763	387:binShort:3 left	38
388 left	11458	11516	11739	11788	388	98
388:binLong:46 left left	28452	28509	28664	28738	388:binLong:46 left	22
388:binLong:63 left left	28299	28375	29031	29107	388:binLong:63 left	36
388:binShort:1 left left	963	1041	1033	1064	388:binShort:1 left	24
388:binShort:2 left left	1465	1531	1509	1572	388:binShort:2 left	68
388:binShort:3 left left	14547	14591	14569	14639	388:binShort:3 left	54
389 left	28357	28445	28953	29043	389	168
389:binShort:2 left left	861	920	906	1002	389:binShort:2 left	34
389:binShort:3 left left	17668	17731	17719	17775	389:binShort:3 left	40
38:binLong:10 left left	2100	2173	2705	2759	38:binLong:10 left	50
38:binLong:11 left left	3751	3804	3902	3997	38:binLong:11 left	38
38:binLong:21 left left	16424	16503	16553	16642	38:binLong:21 left	72
38:binLong:3 left left	2642	2703	4320	4357	38:binLong:3 left	24
38:binLong:43 left left	5061	5113	5153	5215	38:binLong:43 left	24
38:binLong:9 left left	8341	8403	8486	8589	38:binLong:9 left	26
38:binShort:1 left left	5900	5966	5940	5998	38:binShort:1 left	58
39 left	2254	2338	2373	2436	39	1440
390 left	19531	19603	19820	19876	390	400
390:binShort:1 left left	8687	8778	8716	8800	390:binShort:1 left	290
391 left	28457	28516	28661	28754	391	104
391:binLong:50 left left	17549	17618	18133	18191	391:binLong:50 left	32
391:binShort:1 left left	20442	20492	20476	20548	391:binShort:1 left	30
391:binShort:3 left left	12412	12450	12434	12491	391:binShort:3 left	56
392 left	5701	5753	7497	7550	392	104
392:binShort:2 left left	5832	5880	5863	5921	392:binShort:2 left	34
392:binShort:4 left left	13924	13973	13964	14027	392:binShort:4 left	24
393 left	7939	7986	8062	8132	393	986
393:binShort:3 left left	14974	15043	15026	15086	393:binShort:3 left	112
394 left	2412	2454	2480	2529	394	70
394:binShort:4 left left	5142	5192	5181	5224	394:binShort:4 left	22
395 left	915	972	1364	1450	395	102
395:binLong:21 left left	1078	1155	1277	1344	395:binLong:21 left	22
395:binShort:3 left left	2366	2415	2409	2457	395:binShort:3 left	38
396 left	5887	6147	6472	6568	396	2334
396:binShort:3 left left	17094	17155	17146	17223	396:binShort:3 left	26
396:binShort:4 left left	9900	9950	9942	10003	396:binShort:4 left	34
397 left	5879	5940	7372	7450	397	142
397:binShort:3 left left	2080	2136	2121	2161	397:binShort:3 left	58
398 left	9965	10024	10078	10146	398	244
398:binShort:1 left left	12661	12714	12707	12759	398:binShort:1 left	24
398:binShort:3 left left	1063	1101	1094	1148	398:binShort:3 left	22
399 left	28305	28358	29066	29124	399	142
399:binShort:1 left left	17051	17113	17104	17147	399:binShort:1 left	22
39:binLong:10 left left	18737	18822	18831	18944	39:binLong:10 left	100
39:binLong:14 left left	28384	28527	28907	29023	39:binLong:14 left	192
39:binLong:16 left left	9470	9555	9894	9946	39:binLong:16 left	102
39:binLong:2 left left	16952	17028	17342	17447	39:binLong:2 left	164
39:binLong:22 left left	9979	10040	10060	10137	39:binLong:22 left	36
39:binLong:23 left left	12304	12409	12714	12769	39:binLong:23 left	50
39:binLong:9 left left	26488	26549	26657	26765	39:binLong:9 left	30
39:binShort:1 left left	12156	12204	12197	12267	39:binShort:1 left	24
39:binShort:2 left left	1955	2016	2002	2058	39:binShort:2 left	24
3:binLong:10 left left	2623	2683	4964	5038	3:binLong:10 left	24
3:binLong:15 left left	13362	13449	14777	14844	3:binLong:15 left	54
3:binLong:24 left left	28303	28372	29037	29136	3:binLong:24 left	112
3:binLong:5 left left	9562	9631	10913	10970	3:binLong:5 left	40
3:binShort:1 left left	22390	22451	22434	22491	3:binShort:1 left	44
3:binShort:3 left left	11371	11456	11422	11480	3:binShort:3 left	44
4 left	2959	3028	3069	3135	4	312
40 left	13941	14011	14248	14322	40	304
400 left	1909	1990	2938	2979	400	166
401 left	27215	27270	27305	27342	401	120
402 left	9467	9576	9893	9958	402	368
402:binLong:1 left left	3753	3806	3855	3930	402:binLong:1 left	22
402:binLong:15 left left	11215	11252	12281	12352	402:binLong:15 left	26
403 left	13828	13884	14312	14374	403	154
403:binShort:1 left left	8239	8306	8283	8346	403:binShort:1 left	76
403:binShort:2 left left	17425	17474	17461	17524	403:binShort:2 left	32
404 left	10398	10465	10543	10621	404	78
404:binLong:5 left left	2638	2716	4321	4366	404:binLong:5 left	38
405 left	3225	3290	3393	3481	405	78
405:binLong:11 left left	4151	4194	4847	4920	405:binLong:11 left	22
405:binShort:1 left left	16048	16097	16088	16128	405:binShort:1 left	28
406 left	16748	16790	16826	16868	406	82
406:binShort:1 left left	1510	1565	1556	1607	406:binShort:1 left	22
406:binShort:2 left left	16721	16797	16777	16843	406:binShort:2 left	56
407 left	3224	3305	3312	3366	407	708
407:binShort:1 left left	19795	19864	19829	19896	407:binShort:1 left	176
407:binShort:4 left left	4818	4875	4869	4927	407:binShort:4 left	26
408 left	28645	28701	28709	28767	408	168
408:binShort:2 left left	19641	19695	19670	19735	408:binShort:2 left	98
408:binShort:3 left left	19697	19755	19746	19805	408:binShort:3 left	28
409 left	28251	28303	29129	29183	409	168
409:binShort:2 left left	16165	16209	16191	16252	409:binShort:2 left	44
40:binLong:14 left left	28316	28390	28926	29069	40:binLong:14 left	186
40:binLong:15 left left	26428	26493	27081	27125	40:binLong:15 left	24
40:binLong:2 left left	18742	18822	19019	19088	40:binLong:2 left	68
40:binLong:20 left left	814	885	1426	1518	40:binLong:20 left	36
40:binLong:37 left left	14011	14099	14188	14227	40:binLong:37 left	352
40:binLong:5 left left	28376	28449	28944	29047	40:binLong:5 left	42
40:binShort:1 left left	1468	1539	1527	1578	40:binShort:1 left	28
40:binShort:2 left left	19091	19177	19156	19215	40:binShort:2 left	34
40:binShort:3 left left	25272	25315	25301	25356	40:binShort:3 left	36
41 left	26964	27048	27091	27134	41	830
410 left	27218	27261	27298	27348	410	142
410:binShort:2 left left	29120	29170	29153	29210	410:binShort:2 left	46
410:binShort:3 left left	8738	8815	8803	8839	410:binShort:3 left	26
411 left	28303	28364	29076	29126	411	172
411:binLong:59 left left	6848	6899	7201	7237	411:binLong:59 left	22
411:binLong:6 left left	2086	2138	2212	2260	411:binLong:6 left	24
411:binLong:7 left left	7523	7572	8240	8319	411:binLong:7 left	30
412 left	10319	10374	10428	10471	412	94
412:binShort:1 left left	28717	28776	28767	28798	412:binShort:1 left	42
412:binShort:4 left left	28500	28531	28524	28587	412:binShort:4 left	26
413 left	28	90	3928	3991	413	96
413:binShort:3 left left	12886	12931	12924	12998	413:binShort:3 left	24
414 left	15792	15842	15872	15933	414	156
414:binLong:24 left left	5934	5992	7345	7388	414:binLong:24 left	22
414:binLong:28 left left	18054	18128	18152	18215	414:binLong:28 left	28
414:binLong:30 left left	20610	20641	20651	20702	414:binLong:30 left	24
414:binShort:2 left left	19453	19522	19510	19559	414:binShort:2 left	36
415 left	9491	9604	9882	9952	415	256
415:binLong:14 left left	16987	17062	17430	17513	415:binLong:14 left	24
415:binLong:18 left left	13537	13611	14541	14641	415:binLong:18 left	122
415:binShort:1 left left	19641	19687	19679	19737	415:binShort:1 left	36
416 left	2093	2148	2218	2269	416	108
417 left	2910	2979	3005	3054	417	126
417:binShort:2 left left	19880	19930	19920	19979	417:binShort:2 left	30
418 left	9451	9577	9887	9949	418	436
418:binShort:4 left left	17972	18041	18029	18079	418:binShort:4 left	26
419 left	13521	13588	14679	14716	419	80
[truncated: 1,393 more rows]

## Sheet: SARS-CoV-2_cluster_control1
ClusterID	LeftStart	LeftEnd	RightStart	RightEnd	ClusterID2	NumberOfChimeras
1 left	17694	17779	17767	17840	1	224
10 left	940	1199	1083	1227	10	1358
100 left	19820	19894	19867	19920	100	122
100:binLong:12 left left	8166	8246	8223	8292	100:binLong:12 left	66
100:binLong:2 left left	1419	1494	29481	29533	100:binLong:2 left	26
100:binLong:4 left left	28269	28472	28285	28504	100:binLong:4 left	216
100:binLong:5 left left	9086	9163	9128	9223	100:binLong:5 left	100
100:binLong:8 left left	5981	6142	6068	6161	100:binLong:8 left	112
100:binLong:9 left left	11665	11883	11705	11899	100:binLong:9 left	182
100:binShort:1 left left	3663	3709	3686	3736	100:binShort:1 left	36
100:binShort:4 left left	29488	29548	29514	29566	100:binShort:4 left	130
101 left	5760	5844	5799	5871	101	124
101:binLong:12 left left	5619	5706	5645	5735	101:binLong:12 left	150
101:binLong:5 left left	13583	13647	13633	13699	101:binLong:5 left	86
101:binLong:6 left left	5774	5847	5818	5876	101:binLong:6 left	62
101:binLong:7 left left	29358	29533	29402	29543	101:binLong:7 left	294
102 left	1781	1952	1839	1985	102	844
102:binLong:11 left left	13528	13612	13584	13659	102:binLong:11 left	28
102:binLong:2 left left	25672	25720	25762	25799	102:binLong:2 left	28
102:binLong:3 left left	6098	6145	6277	6346	102:binLong:3 left	22
102:binLong:5 left left	21043	21118	21176	21227	102:binLong:5 left	22
102:binShort:1 left left	28806	28864	28835	28890	102:binShort:1 left	54
103 left	12187	12369	12254	12387	103	700
103:binShort:2 left left	4077	4130	4098	4162	103:binShort:2 left	54
103:binShort:4 left left	6515	6551	6538	6585	103:binShort:4 left	42
104 left	738	936	819	995	104	340
104:binLong:10 left left	16517	16581	16544	16630	104:binLong:10 left	42
104:binLong:4 left left	23396	23439	23536	23617	104:binLong:4 left	30
104:binLong:6 left left	22965	23038	23025	23090	104:binLong:6 left	44
104:binShort:2 left left	14766	14824	14779	14846	104:binShort:2 left	138
104:binShort:3 left left	3170	3280	3195	3282	104:binShort:3 left	538
105 left	3846	3911	3862	3945	105	272
105:binLong:5 left left	6508	6606	6550	6622	105:binLong:5 left	96
105:binShort:2 left left	18693	18743	18727	18782	105:binShort:2 left	30
106 left	15147	15209	15163	15239	106	204
106:binLong:4 left left	14105	14190	14137	14225	106:binLong:4 left	102
106:binShort:2 left left	10675	10729	10711	10763	106:binShort:2 left	38
106:binShort:3 left left	3717	3764	3746	3788	106:binShort:3 left	30
107 left	29382	29465	29384	29470	107	1154
107:binLong:11 left left	17039	17118	17058	17145	107:binLong:11 left	62
107:binLong:12 left left	8394	8469	8456	8522	107:binLong:12 left	32
107:binShort:1 left left	7630	7689	7672	7711	107:binShort:1 left	26
107:binShort:3 left left	2715	2768	2754	2809	107:binShort:3 left	30
108 left	19760	19865	19825	19916	108	246
108:binLong:11 left left	20096	20214	20153	20251	108:binLong:11 left	74
108:binLong:7 left left	23550	23620	23625	23672	108:binLong:7 left	22
108:binLong:8 left left	26427	26489	26473	26535	108:binLong:8 left	24
109 left	29149	29334	29232	29370	109	674
109:binLong:6 left left	3857	4098	3899	4119	109:binLong:6 left	332
109:binLong:7 left left	6032	6087	6104	6166	109:binLong:7 left	22
109:binShort:3 left left	12719	12810	12736	12821	109:binShort:3 left	214
109:binShort:4 left left	22410	22457	22440	22488	109:binShort:4 left	34
10:binLong:11 left left	23501	23580	23539	23605	10:binLong:11 left	48
10:binLong:2 left left	5996	6135	6486	6561	10:binLong:2 left	204
10:binLong:4 left left	16182	16261	16229	16298	10:binLong:4 left	54
10:binLong:6 left left	87	210	175	326	10:binLong:6 left	190
10:binLong:9 left left	14548	14627	14591	14662	10:binLong:9 left	132
10:binShort:1 left left	14773	14854	14785	14866	10:binShort:1 left	160
10:binShort:2 left left	6090	6151	6130	6186	10:binShort:2 left	30
10:binShort:3 left left	22411	22460	22424	22489	10:binShort:3 left	90
10:binShort:4 left left	25072	25113	25095	25151	10:binShort:4 left	22
11 left	23724	23854	23789	23882	11	304
110 left	4700	4915	4787	4933	110	408
110:binLong:10 left left	5878	5937	7414	7493	110:binLong:10 left	38
110:binLong:12 left left	2911	2988	2955	3028	110:binLong:12 left	44
110:binLong:5 left left	23391	23502	23453	23544	110:binLong:5 left	52
110:binLong:8 left left	18760	18896	18817	18939	110:binLong:8 left	122
110:binLong:9 left left	13793	13864	13831	13889	110:binLong:9 left	100
110:binShort:1 left left	3080	3165	3094	3165	110:binShort:1 left	292
110:binShort:2 left left	2135	2171	2158	2214	110:binShort:2 left	28
111 left	11241	11299	11280	11347	111	128
111:binLong:11 left left	20443	20492	20490	20564	111:binLong:11 left	32
111:binLong:6 left left	8891	8955	8964	9011	111:binLong:6 left	22
111:binLong:8 left left	19595	19743	19654	19770	111:binLong:8 left	124
111:binShort:1 left left	4061	4120	4097	4146	111:binShort:1 left	46
112 left	27000	27065	27025	27112	112	246
112:binLong:11 left left	24536	24608	24587	24648	112:binLong:11 left	42
112:binLong:3 left left	11827	11894	12192	12288	112:binLong:3 left	34
112:binLong:4 left left	16534	16699	16593	16716	112:binLong:4 left	230
112:binLong:5 left left	28267	28348	28285	28378	112:binLong:5 left	116
112:binLong:8 left left	10622	10685	10710	10774	112:binLong:8 left	28
112:binLong:9 left left	29642	29819	29711	29848	112:binLong:9 left	240
112:binShort:1 left left	28192	28254	28235	28282	112:binShort:1 left	42
113 left	26980	27054	27018	27109	113	172
113:binLong:12 left left	17243	17310	17307	17346	113:binLong:12 left	22
113:binLong:4 left left	7590	7677	7628	7705	113:binLong:4 left	94
113:binShort:2 left left	10755	10801	10784	10839	113:binShort:2 left	38
114 left	24852	24911	24882	24939	114	286
114:binLong:6 left left	16801	16894	16837	16943	114:binLong:6 left	58
114:binLong:8 left left	4836	4932	4868	4943	114:binLong:8 left	108
114:binLong:9 left left	16098	16196	16177	16256	114:binLong:9 left	42
114:binShort:2 left left	12521	12599	12544	12616	114:binShort:2 left	108
114:binShort:3 left left	13960	14008	13990	14055	114:binShort:3 left	32
114:binShort:4 left left	2664	2717	2687	2744	114:binShort:4 left	80
115 left	3052	3151	3094	3171	115	788
115:binLong:4 left left	9838	9920	9869	9964	115:binLong:4 left	40
115:binLong:5 left left	29589	29661	29648	29693	115:binLong:5 left	62
115:binLong:8 left left	18967	19135	19034	19160	115:binLong:8 left	140
116 left	1496	1568	1523	1597	116	330
116:binLong:6 left left	18237	18321	18301	18354	116:binLong:6 left	32
116:binLong:7 left left	25577	25628	25611	25690	116:binLong:7 left	42
116:binLong:8 left left	27168	27221	27259	27319	116:binLong:8 left	64
116:binShort:1 left left	7984	8112	8008	8117	116:binShort:1 left	278
117 left	20040	20219	20105	20253	117	306
117:binLong:11 left left	27454	27499	27594	27671	117:binLong:11 left	24
117:binLong:5 left left	11218	11283	11281	11331	117:binLong:5 left	36
117:binLong:7 left left	15314	15413	15365	15449	117:binLong:7 left	106
117:binShort:2 left left	8182	8263	8203	8282	117:binShort:2 left	132
117:binShort:3 left left	9927	9979	9944	10013	117:binShort:3 left	56
118 left	22407	22473	22450	22502	118	192
118:binLong:10 left left	16709	16804	16753	16850	118:binLong:10 left	70
118:binLong:11 left left	15613	15743	15682	15772	118:binLong:11 left	100
118:binLong:5 left left	2329	2389	2366	2428	118:binLong:5 left	68
118:binLong:7 left left	19413	19505	19469	19537	118:binLong:7 left	26
118:binShort:3 left left	11692	11758	11731	11790	118:binShort:3 left	50
119 left	14761	14818	14798	14870	119	156
1199:binLong:3 left left	3467	3522	7494	7535	1199:binLong:3 left	22
119:binLong:11 left left	14937	15015	15023	15106	119:binLong:11 left	22
119:binLong:4 left left	4620	4699	4670	4729	119:binLong:4 left	36
119:binLong:6 left left	24986	25047	25028	25125	119:binLong:6 left	62
119:binLong:8 left left	8688	8768	8779	8838	119:binLong:8 left	32
119:binShort:1 left left	5913	5988	5920	6007	119:binShort:1 left	180
11:binLong:11 left left	428	539	506	573	11:binLong:11 left	74
11:binLong:4 left left	2335	2392	2377	2438	11:binLong:4 left	42
11:binLong:8 left left	29634	29756	29718	29798	11:binLong:8 left	216
11:binShort:1 left left	29014	29104	29059	29122	11:binShort:1 left	128
11:binShort:3 left left	5610	5666	5619	5685	11:binShort:3 left	246
11:binShort:4 left left	19782	19830	19809	19878	11:binShort:4 left	26
12 left	24725	24773	24741	24806	12	222
120 left	8736	8812	8765	8844	120	144
120:binLong:11 left left	2177	2217	2213	2272	120:binLong:11 left	76
120:binLong:12 left left	11352	11401	11395	11461	120:binLong:12 left	22
120:binLong:6 left left	12046	12134	12097	12174	120:binLong:6 left	54
120:binLong:7 left left	14802	14900	14852	14944	120:binLong:7 left	66
120:binShort:1 left left	20768	20813	20803	20848	120:binShort:1 left	24
121 left	19961	20063	19977	20100	121	242
121:binLong:11 left left	11711	11786	11758	11835	121:binLong:11 left	42
121:binLong:12 left left	10012	10080	10050	10130	121:binLong:12 left	38
121:binLong:6 left left	20155	20240	20187	20257	121:binLong:6 left	74
122 left	15077	15134	15115	15184	122	106
1221:binLong:3 left left	28848	28869	28890	28958	1221:binLong:3 left	22
122:binLong:10 left left	26194	26256	26279	26354	122:binLong:10 left	32
122:binLong:12 left left	9729	9805	9767	9823	122:binLong:12 left	40
122:binLong:7 left left	17149	17329	17211	17365	122:binLong:7 left	158
122:binLong:8 left left	5073	5121	5126	5183	122:binLong:8 left	26
122:binShort:3 left left	24276	24317	24306	24353	122:binShort:3 left	28
122:binShort:4 left left	13161	13221	13210	13261	122:binShort:4 left	26
123 left	10213	10343	10288	10368	123	422
123:binLong:6 left left	16559	16680	16635	16714	123:binLong:6 left	204
123:binShort:1 left left	10084	10150	10105	10174	123:binShort:1 left	126
123:binShort:2 left left	4287	4351	4312	4366	123:binShort:2 left	110
123:binShort:3 left left	8109	8152	8146	8196	123:binShort:3 left	22
124 left	7308	7458	7399	7482	124	930
124:binLong:6 left left	3163	3267	3205	3288	124:binLong:6 left	170
124:binShort:1 left left	20651	20711	20695	20730	124:binShort:1 left	28
124:binShort:2 left left	20943	21000	20973	21027	124:binShort:2 left	40
125 left	27995	28142	28056	28189	125	1892
125:binLong:4 left left	186	272	263	347	125:binLong:4 left	56
125:binLong:7 left left	7825	7888	7853	7932	125:binLong:7 left	52
125:binLong:8 left left	2188	2310	2208	2353	125:binLong:8 left	182
125:binLong:9 left left	17860	17911	17902	17956	125:binLong:9 left	28
126 left	26042	26093	26077	26138	126	128
126:binLong:2 left left	1182	1230	1256	1302	126:binLong:2 left	36
126:binShort:2 left left	9162	9219	9191	9251	126:binShort:2 left	38
126:binShort:4 left left	19033	19089	19049	19114	126:binShort:4 left	90
127 left	31	76	27041	27093	127	376
127:binLong:1 left left	1166	1225	29309	29362	127:binLong:1 left	26
127:binLong:10 left left	15294	15418	15367	15453	127:binLong:10 left	124
127:binLong:11 left left	28585	28764	28651	28792	127:binLong:11 left	540
128 left	10900	10958	10922	10982	128	374
128:binLong:1 left left	12838	12908	13020	13056	128:binLong:1 left	22
128:binLong:11 left left	5932	6129	6044	6149	128:binLong:11 left	144
128:binLong:12 left left	10614	10670	10712	10769	128:binLong:12 left	22
128:binLong:4 left left	3079	3173	3105	3187	128:binLong:4 left	170
128:binLong:5 left left	390	473	434	518	128:binLong:5 left	102
128:binLong:9 left left	6279	6336	6330	6368	128:binLong:9 left	26
128:binShort:2 left left	29678	29717	29698	29757	128:binShort:2 left	28
128:binShort:3 left left	11672	11710	11694	11765	128:binShort:3 left	22
129 left	23502	23599	23622	23666	129	10080
129:binLong:12 left left	2538	2742	2637	2763	129:binLong:12 left	218
129:binLong:5 left left	22002	22052	22057	22108	129:binLong:5 left	36
129:binLong:7 left left	7498	7561	7530	7606	129:binLong:7 left	38
129:binLong:8 left left	12448	12551	12512	12570	129:binLong:8 left	72
129:binShort:1 left left	5974	6053	6006	6067	129:binShort:1 left	90
129:binShort:2 left left	12941	12997	12971	13021	129:binShort:2 left	64
129:binShort:3 left left	28814	28874	28853	28921	129:binShort:3 left	60
129:binShort:4 left left	28500	28541	28528	28579	129:binShort:4 left	24
12:binLong:5 left left	24542	24612	24616	24668	12:binLong:5 left	42
12:binLong:7 left left	24529	24590	24570	24636	12:binLong:7 left	34
12:binShort:1 left left	1144	1216	1179	1225	12:binShort:1 left	138
12:binShort:2 left left	6132	6177	6167	6228	12:binShort:2 left	22
12:binShort:3 left left	18651	18704	18690	18743	12:binShort:3 left	24
13 left	28411	28602	28506	28640	13	2164
130 left	27355	27405	27371	27435	130	190
130:binLong:10 left left	2880	2930	2927	2979	130:binLong:10 left	36
130:binLong:11 left left	22339	22408	22359	22451	130:binLong:11 left	60
130:binLong:4 left left	24725	24796	24751	24819	130:binLong:4 left	68
130:binLong:5 left left	7597	7680	7633	7700	130:binLong:5 left	92
130:binLong:6 left left	14334	14387	14383	14445	130:binLong:6 left	24
130:binLong:7 left left	13281	13378	13315	13415	130:binLong:7 left	140
130:binShort:1 left left	29107	29172	29154	29219	130:binShort:1 left	32
131 left	5413	5720	5471	5748	131	958
131:binLong:10 left left	6621	6702	6679	6744	131:binLong:10 left	36
131:binLong:6 left left	4416	4573	4516	4587	131:binLong:6 left	96
131:binLong:7 left left	11758	11876	11800	11889	131:binLong:7 left	94
131:binLong:8 left left	18650	18788	18726	18817	131:binLong:8 left	130
131:binLong:9 left left	16186	16249	16242	16309	131:binLong:9 left	36
131:binShort:1 left left	24608	24670	24652	24689	131:binShort:1 left	32
131:binShort:2 left left	12227	12276	12252	12305	131:binShort:2 left	72
131:binShort:3 left left	16190	16257	16231	16282	131:binShort:3 left	38
132 left	28291	28499	28378	28529	132	214
132:binLong:11 left left	17555	17616	18124	18198	132:binLong:11 left	28
132:binLong:6 left left	27469	27548	27634	27673	132:binLong:6 left	24
132:binLong:7 left left	18176	18305	18288	18341	132:binLong:7 left	74
132:binShort:1 left left	4264	4353	4266	4365	132:binShort:1 left	210
132:binShort:3 left left	4539	4593	4568	4622	132:binShort:3 left	50
132:binShort:4 left left	28953	28998	28981	29027	132:binShort:4 left	48
133 left	3194	3271	3198	3296	133	942
133:binLong:11 left left	10217	10390	10308	10459	133:binLong:11 left	140
133:binLong:2 left left	2110	2161	29327	29410	133:binLong:2 left	28
133:binLong:4 left left	15547	15605	15598	15643	133:binLong:4 left	24
133:binShort:2 left left	15255	15305	15282	15341	133:binShort:2 left	50
133:binShort:3 left left	933	1014	959	1030	133:binShort:3 left	192
134 left	14325	14473	14378	14522	134	320
134:binLong:10 left left	22799	22896	22864	22917	134:binLong:10 left	42
134:binLong:11 left left	15976	16051	16025	16100	134:binLong:11 left	70
134:binLong:4 left left	5854	5928	5880	5970	134:binLong:4 left	100
134:binLong:5 left left	1603	1714	1654	1760	134:binLong:5 left	184
134:binLong:8 left left	12919	13005	12946	13037	134:binLong:8 left	222
134:binShort:2 left left	29626	29678	29669	29693	134:binShort:2 left	28
134:binShort:4 left left	1403	1447	1423	1490	134:binShort:4 left	64
135 left	16731	16782	16763	16846	135	156
135:binLong:7 left left	19250	19321	19283	19349	135:binLong:7 left	42
135:binShort:4 left left	16007	16058	16038	16088	135:binShort:4 left	36
136 left	24365	24488	24412	24541	136	498
136:binLong:12 left left	26698	26819	26783	26864	136:binLong:12 left	140
136:binLong:6 left left	25261	25323	25306	25365	136:binLong:6 left	44
136:binLong:9 left left	22124	22171	22166	22223	136:binLong:9 left	32
136:binShort:1 left left	12699	12764	12715	12788	136:binShort:1 left	142
136:binShort:2 left left	11725	11789	11748	11805	136:binShort:2 left	102
136:binShort:3 left left	10205	10256	10241	10282	136:binShort:3 left	26
136:binShort:4 left left	12416	12467	12438	12490	136:binShort:4 left	72
137 left	16919	16983	16934	17025	137	648
137:binLong:11 left left	22011	22055	22064	22105	137:binLong:11 left	32
137:binLong:2 left left	1001	1089	1313	1381	137:binLong:2 left	30
137:binLong:4 left left	4151	4211	4187	4239	137:binLong:4 left	40
137:binLong:8 left left	14457	14630	14581	14667	137:binLong:8 left	174
137:binShort:2 left left	27706	27766	27748	27785	137:binShort:2 left	40
137:binShort:3 left left	6219	6262	6252	6289	137:binShort:3 left	28
138 left	10693	10827	10771	10860	138	226
138:binLong:4 left left	9922	10007	9971	10047	138:binLong:4 left	60
138:binLong:6 left left	10310	10426	10341	10446	138:binLong:6 left	144
138:binLong:8 left left	20260	20334	20285	20388	138:binLong:8 left	106
138:binShort:1 left left	10684	10756	10727	10775	138:binShort:1 left	44
139 left	5997	6044	7982	8038	139	92
139:binLong:10 left left	4712	4804	4734	4832	139:binLong:10 left	78
139:binLong:6 left left	12531	12583	12560	12641	139:binLong:6 left	46
139:binShort:1 left left	20137	20180	20165	20211	139:binShort:1 left	34
139:binShort:2 left left	6264	6304	6293	6340	139:binShort:2 left	24
13:binLong:12 left left	27171	27265	27256	27310	13:binLong:12 left	48
13:binLong:4 left left	25896	25965	25942	26019	13:binLong:4 left	30
13:binLong:5 left left	19355	19426	19425	19476	13:binLong:5 left	26
13:binLong:7 left left	14702	14822	14776	14855	13:binLong:7 left	92
13:binShort:1 left left	15788	15831	15813	15882	13:binShort:1 left	24
13:binShort:2 left left	477	561	539	589	13:binShort:2 left	52
13:binShort:3 left left	14127	14172	14140	14207	13:binShort:3 left	50
13:binShort:4 left left	10294	10357	10316	10371	13:binShort:4 left	56
14 left	9883	10024	9954	10063	14	306
140 left	7961	8363	8036	8385	140	1300
140:binLong:10 left left	18696	18753	18761	18834	140:binLong:10 left	24
140:binShort:2 left left	863	949	885	988	140:binShort:2 left	190
140:binShort:3 left left	18795	18852	18826	18894	140:binShort:3 left	46
140:binShort:4 left left	8502	8543	8533	8586	140:binShort:4 left	22
141 left	4716	4906	4782	4949	141	346
141:binLong:10 left left	10156	10236	10189	10287	141:binLong:10 left	76
141:binLong:4 left left	7682	7775	7715	7804	141:binLong:4 left	80
141:binLong:8 left left	27928	27990	27949	28014	141:binLong:8 left	26
141:binShort:1 left left	14129	14177	14170	14216	141:binShort:1 left	22
141:binShort:4 left left	2074	2127	2098	2149	141:binShort:4 left	94
142 left	9987	10054	10032	10094	142	94
142:binLong:11 left left	23337	23425	23385	23452	142:binLong:11 left	54
142:binLong:12 left left	20447	20496	20499	20544	142:binLong:12 left	22
142:binLong:5 left left	17296	17356	17352	17402	142:binLong:5 left	38
142:binShort:3 left left	17047	17096	17079	17122	142:binShort:3 left	26
143 left	759	826	780	869	143	120
143:binLong:1 left left	37	89	6488	6558	143:binLong:1 left	28
143:binLong:10 left left	25935	26012	25990	26054	143:binLong:10 left	42
143:binLong:11 left left	12045	12105	12082	12147	143:binLong:11 left	32
143:binLong:5 left left	10085	10196	10115	10210	143:binLong:5 left	124
143:binLong:6 left left	25102	25192	25139	25233	143:binLong:6 left	82
143:binLong:9 left left	1360	1476	1427	1532	143:binLong:9 left	222
143:binShort:1 left left	19640	19682	19662	19727	143:binShort:1 left	38
143:binShort:2 left left	20172	20230	20212	20251	143:binShort:2 left	36
144 left	5801	6006	5870	6049	144	668
144:binLong:12 left left	9399	9442	9447	9504	144:binLong:12 left	26
144:binLong:2 left left	4549	4606	7979	8041	144:binLong:2 left	34
144:binLong:5 left left	11676	11767	11696	11799	144:binLong:5 left	84
144:binLong:7 left left	1481	1552	1536	1597	144:binLong:7 left	32
144:binLong:9 left left	3613	3738	3660	3784	144:binLong:9 left	74
144:binShort:4 left left	16277	16313	16300	16353	144:binShort:4 left	28
145 left	2477	2751	2546	2774	145	970
145:binLong:12 left left	23496	23546	23547	23604	145:binLong:12 left	42
145:binLong:4 left left	27438	27501	27475	27531	145:binLong:4 left	40
145:binLong:5 left left	12207	12363	12259	12383	145:binLong:5 left	132
145:binLong:6 left left	27630	27763	27700	27780	145:binLong:6 left	80
145:binLong:7 left left	7883	7953	7913	7994	145:binLong:7 left	58
145:binLong:9 left left	9918	10002	9964	10038	145:binLong:9 left	62
145:binShort:1 left left	13579	13624	13611	13662	145:binShort:1 left	26
146 left	26959	27028	26996	27064	146	144
146:binLong:10 left left	28932	29041	29014	29084	146:binLong:10 left	34
146:binLong:11 left left	20001	20108	20062	20147	146:binLong:11 left	48
146:binLong:4 left left	16205	16351	16300	16369	146:binLong:4 left	146
146:binLong:7 left left	27170	27241	27252	27312	146:binLong:7 left	62
146:binLong:8 left left	7514	7584	7538	7623	146:binLong:8 left	34
146:binLong:9 left left	13266	13380	13335	13417	146:binLong:9 left	132
147 left	567	729	668	754	147	948
147:binLong:12 left left	21276	21348	21328	21374	147:binLong:12 left	22
147:binLong:4 left left	12461	12524	12512	12571	147:binLong:4 left	44
147:binLong:6 left left	9998	10188	10054	10215	147:binLong:6 left	168
147:binLong:7 left left	12056	12108	12698	12755	147:binLong:7 left	30
147:binLong:8 left left	11910	11971	11947	12000	147:binLong:8 left	24
147:binShort:1 left left	9936	9993	9954	10022	147:binShort:1 left	74
147:binShort:2 left left	16558	16605	16592	16659	147:binShort:2 left	22
148 left	26852	26907	26888	26954	148	94
148:binLong:11 left left	10295	10351	10707	10775	148:binLong:11 left	22
148:binLong:5 left left	99	160	234	282	148:binLong:5 left	24
148:binLong:8 left left	9032	9269	9098	9317	148:binLong:8 left	250
148:binLong:9 left left	22018	22069	22064	22114	148:binLong:9 left	24
148:binShort:1 left left	11882	11937	11919	11962	148:binShort:1 left	28
148:binShort:2 left left	14257	14308	14271	14328	148:binShort:2 left	150
149 left	17268	17372	17344	17402	149	130
149:binLong:11 left left	19468	19565	19528	19586	149:binLong:11 left	48
149:binLong:12 left left	17991	18078	18028	18114	149:binLong:12 left	62
149:binLong:4 left left	6020	6104	6044	6126	149:binLong:4 left	66
149:binShort:1 left left	8238	8314	8253	8335	149:binShort:1 left	168
149:binShort:2 left left	7384	7412	7401	7466	149:binShort:2 left	24
14:binLong:11 left left	776	929	856	990	14:binLong:11 left	106
14:binLong:2 left left	968	1066	29466	29534	14:binLong:2 left	34
14:binLong:5 left left	28579	28768	28642	28790	14:binLong:5 left	560
15 left	6058	6251	6178	6272	15	704
150 left	26655	26817	26774	26880	150	500
150:binLong:3 left left	971	1082	29308	29364	150:binLong:3 left	56
150:binLong:5 left left	20126	20189	20187	20235	150:binLong:5 left	26
150:binLong:6 left left	10256	10315	10288	10355	150:binLong:6 left	28
150:binLong:8 left left	13596	13681	13632	13695	150:binLong:8 left	38
150:binLong:9 left left	13481	13549	13513	13582	150:binLong:9 left	70
150:binShort:3 left left	479	559	531	579	150:binShort:3 left	62
151 left	29110	29193	29171	29237	151	70
151:binLong:10 left left	10328	10401	10378	10443	151:binLong:10 left	82
151:binLong:11 left left	4559	4661	4593	4688	151:binLong:11 left	80
151:binLong:4 left left	18635	18697	18686	18745	151:binLong:4 left	28
151:binLong:8 left left	17391	17508	17475	17555	151:binLong:8 left	76
151:binLong:9 left left	6591	6646	6632	6700	151:binLong:9 left	40
151:binShort:1 left left	859	946	868	980	151:binShort:1 left	186
151:binShort:2 left left	17625	17672	17653	17706	151:binShort:2 left	34
151:binShort:3 left left	13590	13635	13622	13663	151:binShort:3 left	22
152 left	21745	21765	21786	21845	152	2892
152:binLong:10 left left	13256	13386	13333	13421	152:binLong:10 left	146
152:binLong:3 left left	1949	1986	2013	2050	152:binLong:3 left	58
152:binLong:5 left left	27331	27376	27373	27438	152:binLong:5 left	26
152:binShort:4 left left	17187	17232	17207	17266	152:binShort:4 left	58
153 left	16746	16906	16830	16939	153	158
153:binLong:11 left left	19407	19482	19464	19536	153:binLong:11 left	42
153:binLong:12 left left	19634	19688	19673	19738	153:binLong:12 left	48
153:binLong:3 left left	11841	11910	11911	11960	153:binLong:3 left	28
153:binShort:3 left left	18839	18907	18878	18937	153:binShort:3 left	64
154 left	13489	13537	14684	14731	154	86
154:binLong:10 left left	17666	17732	17721	17768	154:binLong:10 left	26
154:binLong:3 left left	1019	1097	29469	29536	154:binLong:3 left	30
154:binLong:4 left left	25576	25639	25622	25686	154:binLong:4 left	48
154:binLong:9 left left	9996	10070	10082	10128	154:binLong:9 left	38
154:binShort:4 left left	24036	24075	24062	24107	154:binShort:4 left	40
155 left	18155	18238	18208	18300	155	140
155:binLong:11 left left	26527	26592	26605	26648	155:binLong:11 left	24
155:binLong:12 left left	4415	4473	4622	4682	155:binLong:12 left	32
155:binLong:4 left left	2366	2515	2414	2562	155:binLong:4 left	458
155:binLong:5 left left	578	625	712	755	155:binLong:5 left	22
155:binLong:6 left left	19412	19465	19492	19549	155:binLong:6 left	26
155:binLong:8 left left	13270	13408	13311	13419	155:binLong:8 left	172
155:binLong:9 left left	1054	1205	1140	1228	155:binLong:9 left	316
156 left	3038	3154	3085	3171	156	612
156:binLong:10 left left	28603	28663	28642	28697	156:binLong:10 left	38
156:binLong:12 left left	25100	25174	25139	25208	156:binLong:12 left	80
156:binLong:3 left left	709	775	1555	1650	156:binLong:3 left	126
156:binLong:8 left left	17509	17570	17543	17603	156:binLong:8 left	26
156:binLong:9 left left	13887	13938	13933	13983	156:binLong:9 left	32
156:binShort:1 left left	25961	26026	25995	26046	156:binShort:1 left	50
156:binShort:2 left left	17522	17582	17563	17602	156:binShort:2 left	62
156:binShort:3 left left	5130	5155	5148	5197	156:binShort:3 left	28
157 left	11338	11424	11348	11473	157	162
157:binLong:1 left left	1029	1102	29466	29551	157:binLong:1 left	30
157:binLong:11 left left	20268	20369	20303	20391	157:binLong:11 left	88
157:binLong:5 left left	6142	6258	6175	6274	157:binLong:5 left	154
157:binShort:3 left left	8935	8973	8964	9002	157:binShort:3 left	32
158 left	28762	29094	28868	29135	158	394
158:binLong:11 left left	12643	12792	12692	12804	158:binLong:11 left	102
158:binLong:3 left left	28640	28706	28706	28790	158:binLong:3 left	212
158:binLong:6 left left	1820	1969	1864	1984	158:binLong:6 left	374
158:binLong:7 left left	23794	23868	23818	23886	158:binLong:7 left	64
158:binLong:8 left left	1626	1707	1658	1761	158:binLong:8 left	182
158:binShort:2 left left	15993	16036	16019	16077	158:binShort:2 left	56
159 left	6311	6448	6371	6478	159	534
159:binLong:5 left left	14341	14390	14409	14482	159:binLong:5 left	24
159:binLong:9 left left	24722	24777	24751	24814	159:binLong:9 left	40
15:binLong:10 left left	20959	21108	21040	21147	15:binLong:10 left	322
15:binLong:12 left left	8650	8757	8671	8795	15:binLong:12 left	152
15:binLong:2 left left	7523	7575	8253	8322	15:binLong:2 left	22
15:binShort:2 left left	3644	3701	3676	3723	15:binShort:2 left	80
16 left	22006	22063	22031	22099	16	238
160 left	2181	2221	2196	2258	160	186
160:binLong:10 left left	24568	24642	24623	24672	160:binLong:10 left	22
160:binLong:6 left left	26190	26311	26287	26358	160:binLong:6 left	68
160:binShort:1 left left	9242	9280	9273	9307	160:binShort:1 left	22
161 left	29142	29359	29260	29377	161	418
161:binLong:11 left left	12117	12224	12160	12266	161:binLong:11 left	48
161:binLong:12 left left	29484	29536	29514	29581	161:binLong:12 left	58
161:binLong:5 left left	16158	16241	16189	16265	161:binLong:5 left	74
161:binLong:9 left left	19255	19319	19326	19379	161:binLong:9 left	24
161:binShort:2 left left	3904	3975	3917	3990	161:binShort:2 left	308
161:binShort:3 left left	8227	8308	8241	8326	161:binShort:3 left	180
162 left	14998	15060	15015	15070	162	582
162:binLong:4 left left	134	239	209	299	162:binLong:4 left	166
162:binLong:8 left left	13534	13599	14590	14689	162:binLong:8 left	108
162:binShort:1 left left	25087	25128	25114	25166	162:binShort:1 left	24
163 left	7953	8069	8018	8111	163	538
163:binLong:11 left left	19215	19314	19285	19352	163:binLong:11 left	38
163:binLong:3 left left	11499	11557	11655	11751	163:binLong:3 left	58
163:binLong:4 left left	7034	7132	7115	7180	163:binLong:4 left	94
163:binShort:3 left left	8322	8380	8372	8420	163:binShort:3 left	24
163:binShort:4 left left	3870	3916	3896	3956	163:binShort:4 left	40
164 left	1958	2024	1989	2058	164	114
164:binLong:11 left left	5775	5835	5815	5874	164:binLong:11 left	50
164:binLong:8 left left	20424	20525	20496	20554	164:binLong:8 left	40
164:binShort:2 left left	29029	29097	29066	29125	164:binShort:2 left	112
165 left	6440	6565	6496	6613	165	312
165:binLong:4 left left	15234	15364	15248	15385	165:binLong:4 left	110
165:binLong:6 left left	17440	17523	17470	17558	165:binLong:6 left	98
165:binLong:8 left left	755	823	808	859	165:binLong:8 left	60
166 left	5864	5912	5901	5948	166	132
166:binLong:12 left left	24530	24580	24566	24643	166:binLong:12 left	34
166:binLong:5 left left	21716	21842	21821	21866	166:binLong:5 left	48
166:binLong:9 left left	5528	5711	5624	5739	166:binLong:9 left	178
166:binShort:4 left left	13338	13391	13380	13419	166:binShort:4 left	34
167 left	12919	13023	12956	13054	167	444
167:binLong:4 left left	12805	12895	12865	12922	167:binLong:4 left	98
167:binLong:8 left left	5518	5598	5592	5641	167:binLong:8 left	28
167:binShort:2 left left	14407	14453	14436	14496	167:binShort:2 left	26
167:binShort:3 left left	5137	5174	5167	5212	167:binShort:3 left	24
167:binShort:4 left left	29379	29426	29402	29454	167:binShort:4 left	90
168 left	13976	14065	13997	14098	168	216
168:binLong:10 left left	25267	25325	25325	25360	168:binLong:10 left	22
168:binLong:11 left left	2209	2270	2251	2310	168:binLong:11 left	68
168:binLong:4 left left	3374	3502	3433	3536	168:binLong:4 left	228
168:binLong:5 left left	17909	18162	17981	18223	168:binLong:5 left	294
168:binLong:6 left left	12834	13010	12954	13049	168:binLong:6 left	254
168:binLong:7 left left	12661	12838	12726	12864	168:binLong:7 left	138
168:binShort:4 left left	3197	3258	3208	3273	168:binShort:4 left	238
169 left	29486	29659	29622	29696	169	212
169:binLong:7 left left	23956	24110	24030	24128	169:binLong:7 left	88
169:binLong:9 left left	22342	22405	22387	22441	169:binLong:9 left	74
169:binShort:3 left left	11728	11795	11763	11828	169:binShort:3 left	74
16:binLong:2 left left	1323	1404	29466	29541	16:binLong:2 left	52
16:binLong:9 left left	1300	1391	1416	1478	16:binLong:9 left	22
16:binShort:1 left left	13332	13397	13367	13419	16:binShort:1 left	80
16:binShort:2 left left	13920	13967	13947	13991	16:binShort:2 left	34
16:binShort:3 left left	19805	19870	19823	19897	16:binShort:3 left	158
17 left	20437	20556	20481	20594	17	208
170 left	21232	21335	21276	21364	170	168
170:binLong:1 left left	27506	27555	27614	27689	170:binLong:1 left	36
170:binLong:10 left left	24389	24435	24435	24494	170:binLong:10 left	22
170:binLong:11 left left	16739	16800	16778	16838	170:binLong:11 left	36
170:binLong:12 left left	15213	15256	15246	15317	170:binLong:12 left	28
170:binLong:9 left left	13589	13667	13637	13710	170:binLong:9 left	74
170:binShort:3 left left	16671	16734	16724	16763	170:binShort:3 left	24
170:binShort:4 left left	5147	5193	5181	5233	170:binShort:4 left	22
171 left	4917	5066	4993	5101	171	300
171:binLong:6 left left	16909	17003	16956	17025	171:binLong:6 left	146
171:binLong:9 left left	9093	9189	9128	9232	171:binLong:9 left	118
171:binShort:2 left left	17666	17710	17691	17740	171:binShort:2 left	34
171:binShort:3 left left	19745	19785	19772	19826	171:binShort:3 left	24
171:binShort:4 left left	16618	16660	16648	16707	171:binShort:4 left	22
172 left	27	73	18044	18094	172	226
172:binLong:5 left left	23125	23214	23161	23240	172:binLong:5 left	60
172:binLong:7 left left	22013	22072	22059	22103	172:binLong:7 left	40
172:binLong:8 left left	19765	19905	19843	19924	172:binLong:8 left	96
172:binLong:9 left left	17048	17114	17087	17144	172:binLong:9 left	44
173 left	20092	20228	20147	20253	173	268
173:binLong:12 left left	18838	18921	18899	18950	173:binLong:12 left	44
173:binLong:7 left left	18774	18817	18816	18893	173:binLong:7 left	28
173:binLong:8 left left	10616	10682	10639	10720	173:binLong:8 left	68
173:binShort:1 left left	28410	28476	28438	28495	173:binShort:1 left	88
174 left	27635	27729	27692	27762	174	256
174:binLong:12 left left	5862	5926	5883	5967	174:binLong:12 left	68
174:binLong:7 left left	28820	28891	28845	28947	174:binLong:7 left	66
174:binLong:8 left left	26726	26808	26786	26860	174:binLong:8 left	118
174:binShort:3 left left	20138	20186	20169	20222	174:binShort:3 left	48
175 left	12576	12872	12657	12909	175	476
175:binShort:3 left left	5464	5533	5496	5563	175:binShort:3 left	120
175:binShort:4 left left	8087	8120	8108	8156	175:binShort:4 left	30
176 left	26440	26496	26485	26536	176	86
176:binLong:6 left left	20050	20097	20099	20140	176:binLong:6 left	24
177 left	15836	15900	15849	15921	177	410
177:binLong:10 left left	18126	18206	18190	18245	177:binLong:10 left	38
177:binLong:11 left left	4202	4254	4241	4302	177:binLong:11 left	22
177:binLong:2 left left	28468	28525	28669	28723	177:binLong:2 left	26
177:binLong:5 left left	19412	19488	19451	19517	177:binLong:5 left	44
177:binLong:6 left left	27542	27636	27577	27664	177:binLong:6 left	152
177:binLong:7 left left	1050	1188	1143	1217	177:binLong:7 left	346
177:binLong:9 left left	12754	12900	12804	12920	177:binLong:9 left	140
177:binShort:3 left left	27851	27891	27878	27920	177:binShort:3 left	36
178 left	19920	20114	19986	20138	178	218
178:binLong:11 left left	12554	12623	12607	12658	178:binLong:11 left	28
178:binLong:12 left left	12379	12497	12438	12524	178:binLong:12 left	90
178:binLong:2 left left	23386	23450	23509	23566	178:binLong:2 left	28
178:binLong:4 left left	26797	26919	26892	26975	178:binLong:4 left	56
178:binLong:6 left left	907	1056	954	1093	178:binLong:6 left	254
178:binLong:7 left left	3699	3858	3782	3872	178:binLong:7 left	128
179 left	11643	11731	11707	11767	179	152
179:binLong:11 left left	19910	19977	19981	20035	179:binLong:11 left	24
179:binLong:12 left left	18435	18553	18477	18566	179:binLong:12 left	90
179:binLong:5 left left	8567	8808	8663	8835	179:binLong:5 left	216
179:binLong:9 left left	18639	18690	18678	18786	179:binLong:9 left	38
17:binLong:10 left left	20444	20520	20503	20558	17:binLong:10 left	32
17:binLong:4 left left	25263	25340	25310	25366	17:binLong:4 left	40
17:binLong:5 left left	3730	3795	3774	3840	17:binLong:5 left	46
17:binLong:9 left left	12212	12381	12267	12409	17:binLong:9 left	200
17:binShort:2 left left	7650	7696	7674	7719	17:binShort:2 left	28
17:binShort:3 left left	5913	5972	5938	6003	17:binShort:3 left	64
18 left	22652	22765	22729	22803	18	562
180 left	1816	1878	1827	1914	180	282
180:binLong:6 left left	14092	14170	14147	14219	180:binLong:6 left	52
180:binLong:8 left left	18228	18311	18285	18354	180:binLong:8 left	70
180:binShort:3 left left	11328	11355	11345	11398	180:binShort:3 left	28
181 left	15603	15746	15682	15776	181	404
181:binLong:10 left left	3513	3621	3556	3633	181:binLong:10 left	116
181:binLong:6 left left	18931	19022	18975	19038	181:binLong:6 left	54
181:binShort:3 left left	15456	15504	15488	15529	181:binShort:3 left	30
181:binShort:4 left left	6830	6870	6858	6903	181:binShort:4 left	24
182 left	15920	16112	16021	16129	182	554
182:binLong:11 left left	20479	20566	20550	20602	182:binLong:11 left	22
182:binLong:12 left left	11232	11311	11287	11355	182:binLong:12 left	76
182:binLong:7 left left	11674	11780	11706	11796	182:binLong:7 left	98
182:binLong:9 left left	20979	21127	21076	21149	182:binLong:9 left	260
182:binShort:2 left left	780	843	822	881	182:binShort:2 left	52
182:binShort:3 left left	10777	10835	10818	10859	182:binShort:3 left	48
183 left	28174	28249	28209	28283	183	162
183:binLong:6 left left	6089	6134	6131	6186	183:binLong:6 left	28
183:binShort:4 left left	28690	28737	28718	28766	183:binShort:4 left	60
184 left	14986	15049	15008	15093	184	166
184:binLong:10 left left	20556	20719	20640	20731	184:binLong:10 left	214
184:binLong:11 left left	2306	2535	2365	2562	184:binLong:11 left	466
184:binLong:6 left left	26753	26807	26856	26917	184:binLong:6 left	38
184:binShort:1 left left	12937	13002	12971	13028	184:binShort:1 left	64
184:binShort:3 left left	28781	28842	28828	28911	184:binShort:3 left	22
185 left	18033	18154	18088	18183	185	260
185:binLong:10 left left	7593	7665	7634	7699	185:binLong:10 left	76
185:binLong:11 left left	17716	17804	17768	17836	185:binLong:11 left	58
185:binLong:12 left left	8465	8537	8504	8561	185:binLong:12 left	28
185:binLong:9 left left	28650	28758	28699	28796	185:binLong:9 left	460
185:binShort:1 left left	18038	18090	18068	18117	185:binShort:1 left	64
186 left	8546	8630	8591	8700	186	282
186:binLong:10 left left	22699	22756	22738	22802	186:binLong:10 left	68
186:binLong:11 left left	11372	11445	11399	11471	186:binLong:11 left	30
186:binLong:12 left left	11466	11525	11713	11777	186:binLong:12 left	26
186:binLong:2 left left	890	949	29308	29359	186:binLong:2 left	24
186:binLong:4 left left	5572	5725	5639	5739	186:binLong:4 left	232
186:binLong:6 left left	24493	24659	24623	24672	186:binLong:6 left	72
186:binLong:8 left left	18436	18491	18478	18571	186:binLong:8 left	60
186:binShort:3 left left	14413	14464	14453	14499	186:binShort:3 left	32
187 left	1880	1955	1915	1974	187	320
187:binLong:10 left left	18756	18824	18813	18901	187:binLong:10 left	52
187:binLong:5 left left	7824	7881	7869	7931	187:binLong:5 left	40
187:binLong:6 left left	16158	16222	16187	16264	187:binLong:6 left	56
187:binLong:7 left left	12813	12909	12867	12921	187:binLong:7 left	94
187:binLong:8 left left	14762	14827	14798	14882	187:binLong:8 left	48
188 left	6287	6341	6327	6370	188	74
188:binLong:12 left left	23790	23862	23838	23884	188:binLong:12 left	32
188:binLong:5 left left	14042	14103	14142	14209	188:binLong:5 left	32
188:binLong:6 left left	29376	29479	29407	29510	188:binLong:6 left	234
188:binLong:8 left left	439	545	499	580	188:binLong:8 left	46
188:binShort:1 left left	8638	8676	8667	8710	188:binShort:1 left	28
188:binShort:2 left left	19684	19752	19730	19793	188:binShort:2 left	32
189 left	28419	28483	28443	28508	189	164
189:binLong:4 left left	984	1085	1035	1138	189:binLong:4 left	74
189:binLong:8 left left	2011	2148	2087	2163	189:binLong:8 left	168
189:binLong:9 left left	4575	4685	4600	4721	189:binLong:9 left	160
18:binLong:4 left left	15300	15446	15396	15476	18:binLong:4 left	84
18:binLong:5 left left	2758	2875	2774	2888	18:binLong:5 left	158
18:binLong:7 left left	881	1052	963	1079	18:binLong:7 left	220
18:binShort:1 left left	401	459	435	519	18:binShort:1 left	36
18:binShort:3 left left	13083	13120	13106	13153	18:binShort:3 left	26
18:binShort:4 left left	20631	20688	20674	20713	18:binShort:4 left	28
19 left	27651	27722	27693	27761	19	298
190 left	5769	5818	5798	5865	190	106
190:binLong:10 left left	10470	10561	10515	10588	190:binLong:10 left	36
190:binLong:11 left left	25101	25167	25140	25207	190:binLong:11 left	58
190:binLong:6 left left	4702	4746	4760	4824	190:binLong:6 left	24
190:binLong:8 left left	384	465	423	559	190:binLong:8 left	202
191 left	22338	22398	22372	22451	191	170
191:binLong:6 left left	15452	15526	15504	15575	191:binLong:6 left	38
191:binLong:8 left left	19114	19198	19162	19225	191:binLong:8 left	40
191:binShort:1 left left	6380	6469	6386	6469	191:binShort:1 left	700
191:binShort:2 left left	21617	21661	21653	21683	191:binShort:2 left	26
192 left	18917	19001	18978	19040	192	170
192:binLong:12 left left	15700	15752	15735	15786	192:binLong:12 left	52
192:binLong:6 left left	9707	9788	9737	9817	192:binLong:6 left	42
192:binLong:7 left left	3595	3740	3648	3768	192:binLong:7 left	118
192:binShort:3 left left	22719	22775	22753	22802	192:binShort:3 left	38
193 left	568	701	665	754	193	428
193:binLong:11 left left	17505	17594	17554	17618	193:binLong:11 left	82
193:binLong:3 left left	13533	13585	14637	14720	193:binLong:3 left	26
193:binShort:1 left left	11674	11715	11695	11756	193:binShort:1 left	46
193:binShort:4 left left	10611	10659	10652	10696	193:binShort:4 left	26
194 left	11655	11861	11695	11892	194	370
194:binLong:11 left left	127	212	182	289	194:binLong:11 left	120
194:binLong:12 left left	19030	19104	19060	19132	194:binLong:12 left	78
194:binLong:5 left left	890	937	1004	1049	194:binLong:5 left	24
194:binShort:1 left left	3199	3276	3207	3277	194:binShort:1 left	548
194:binShort:2 left left	18391	18423	18410	18463	194:binShort:2 left	22
195 left	1566	1610	1603	1661	195	118
195:binLong:12 left left	2290	2411	2353	2433	195:binLong:12 left	74
195:binLong:5 left left	14389	14490	14427	14521	195:binLong:5 left	114
195:binLong:6 left left	10849	10941	10901	10971	195:binLong:6 left	74
196 left	26803	26880	26869	26938	196	82
196:binLong:12 left left	2528	2605	2594	2663	196:binLong:12 left	26
196:binLong:7 left left	2867	2983	2905	2998	196:binLong:7 left	102
196:binLong:9 left left	913	1031	967	1067	196:binLong:9 left	248
196:binShort:1 left left	10116	10176	10159	10202	196:binShort:1 left	38
196:binShort:3 left left	1591	1643	1632	1677	196:binShort:3 left	34
197 left	18989	19192	19040	19228	197	234
197:binLong:10 left left	7378	7479	7421	7505	197:binLong:10 left	196
197:binLong:7 left left	29522	29592	29583	29626	197:binLong:7 left	28
197:binShort:1 left left	24994	25039	25024	25070	197:binShort:1 left	38
197:binShort:3 left left	7594	7659	7615	7684	197:binShort:3 left	80
198 left	4049	4156	4125	4201	198	108
198:binLong:12 left left	14370	14515	14441	14543	198:binLong:12 left	108
198:binShort:2 left left	3801	3847	3833	3877	198:binShort:2 left	30
199 left	13798	13862	13825	13894	199	248
199:binLong:10 left left	15187	15339	15255	15359	199:binLong:10 left	86
199:binLong:5 left left	135	196	242	307	199:binLong:5 left	46
199:binLong:8 left left	25000	25060	25055	25106	199:binLong:8 left	22
199:binShort:2 left left	8130	8180	8148	8222	199:binShort:2 left	82
19:binLong:12 left left	10086	10156	10128	10190	19:binLong:12 left	58
19:binLong:7 left left	8095	8177	8124	8218	19:binLong:7 left	120
19:binLong:8 left left	752	1058	856	1073	19:binLong:8 left	420
19:binShort:1 left left	24550	24603	24584	24646	19:binShort:1 left	42
19:binShort:3 left left	25963	26023	25991	26041	19:binShort:3 left	42
19:binShort:4 left left	8182	8244	8216	8279	19:binShort:4 left	34
1:binLong:12 left left	18638	18688	18719	18794	1:binLong:12 left	26
1:binLong:5 left left	14247	14317	14288	14365	1:binLong:5 left	86
1:binLong:7 left left	13788	13888	13822	13908	1:binLong:7 left	108
1:binLong:8 left left	28405	28591	28455	28629	1:binLong:8 left	376
1:binShort:1 left left	13687	13762	13693	13766	1:binShort:1 left	118
1:binShort:4 left left	1825	1895	1860	1919	1:binShort:4 left	54
2 left	9182	9242	9230	9314	2	272
20 left	1220	1373	1272	1411	20	698
200 left	3063	3264	3180	3284	200	424
200:binLong:3 left left	690	756	29491	29545	200:binLong:3 left	28
200:binShort:1 left left	12416	12465	12427	12489	200:binShort:1 left	232
200:binShort:3 left left	5154	5240	5177	5259	200:binShort:3 left	218
201 left	3301	3366	3346	3411	201	90
201:binLong:11 left left	13111	13159	13227	13280	201:binLong:11 left	22
201:binLong:3 left left	29659	29702	29804	29871	201:binLong:3 left	34
201:binLong:7 left left	2302	2499	2373	2541	201:binLong:7 left	428
201:binLong:9 left left	4152	4331	4261	4362	201:binLong:9 left	132
201:binShort:1 left left	19661	19703	19689	19735	201:binShort:1 left	32
202 left	14236	14305	14277	14344	202	200
202:binLong:11 left left	29354	29524	29400	29541	202:binLong:11 left	304
202:binLong:12 left left	99	161	242	282	202:binLong:12 left	28
202:binLong:6 left left	17607	17665	17649	17713	202:binLong:6 left	38
202:binLong:8 left left	12658	12779	12679	12790	202:binLong:8 left	144
203 left	12762	12893	12844	12914	203	332
203:binLong:12 left left	1466	1549	1534	1592	203:binLong:12 left	40
203:binLong:5 left left	12146	12232	12173	12275	203:binLong:5 left	62
203:binLong:6 left left	19524	19598	19571	19624	203:binLong:6 left	28
203:binLong:9 left left	18699	18764	18738	18812	203:binLong:9 left	62
203:binShort:1 left left	17655	17700	17686	17738	203:binShort:1 left	32
203:binShort:3 left left	26037	26104	26090	26129	203:binShort:3 left	24
203:binShort:4 left left	28512	28575	28551	28601	203:binShort:4 left	86
204 left	15213	15263	15252	15321	204	88
204:binLong:4 left left	9195	9276	9239	9311	204:binLong:4 left	70
204:binLong:9 left left	25937	26004	26000	26044	204:binLong:9 left	38
204:binShort:2 left left	26753	26793	26772	26837	204:binShort:2 left	36
204:binShort:3 left left	16271	16319	16286	16350	204:binShort:3 left	64
205 left	15929	16106	16025	16130	205	432
205:binLong:11 left left	21937	22009	21985	22054	205:binLong:11 left	40
205:binLong:9 left left	9838	9916	9862	9960	205:binLong:9 left	56
206 left	18430	18592	18511	18641	206	162
206:binLong:5 left left	8973	9030	9006	9063	206:binLong:5 left	30
206:binLong:7 left left	825	921	859	965	206:binLong:7 left	116
206:binLong:8 left left	1478	1560	1545	1600	206:binLong:8 left	26
206:binShort:3 left left	15441	15483	15473	15513	206:binShort:3 left	24
206:binShort:4 left left	5858	5909	5903	5950	206:binShort:4 left	22
207 left	15895	15953	15920	15992	207	192
207:binLong:5 left left	6063	6127	6142	6200	207:binLong:5 left	30
207:binShort:3 left left	5664	5714	5693	5740	207:binShort:3 left	66
207:binShort:4 left left	2509	2571	2555	2607	207:binShort:4 left	28
208 left	21514	21578	21541	21621	208	240
208:binLong:4 left left	5910	6017	5969	6033	208:binLong:4 left	134
208:binLong:6 left left	9837	9902	9869	9937	208:binLong:6 left	40
208:binLong:8 left left	4083	4149	4120	4193	208:binLong:8 left	54
208:binLong:9 left left	23132	23194	23184	23235	208:binLong:9 left	26
208:binShort:2 left left	14558	14609	14597	14645	208:binShort:2 left	30
208:binShort:3 left left	10033	10084	10067	10110	208:binShort:3 left	34
209 left	27851	27905	27865	27961	209	256
209:binLong:1 left left	23399	23459	23509	23564	209:binLong:1 left	48
209:binLong:4 left left	28171	28239	28237	28288	209:binLong:4 left	38
209:binLong:7 left left	29376	29455	29513	29561	209:binLong:7 left	34
209:binLong:8 left left	26645	26709	26708	26747	209:binLong:8 left	32
20:binLong:1 left left	1321	1396	29139	29244	20:binLong:1 left	56
20:binLong:12 left left	16268	16367	16298	16385	20:binLong:12 left	106
20:binLong:5 left left	27851	27940	27890	27972	20:binLong:5 left	82
20:binLong:6 left left	1368	1474	1416	1524	20:binLong:6 left	260
20:binLong:8 left left	23387	23479	23460	23554	20:binLong:8 left	62
20:binShort:1 left left	28326	28389	28369	28423	20:binShort:1 left	40
21 left	14027	14188	14130	14257	21	398
210 left	16379	16443	16403	16481	210	264
210:binLong:11 left left	7333	7454	7415	7482	210:binLong:11 left	170
210:binLong:6 left left	14392	14493	14416	14529	210:binLong:6 left	86
210:binLong:7 left left	12485	12626	12505	12653	210:binLong:7 left	114
210:binShort:1 left left	1829	1908	1892	1942	210:binShort:1 left	32
210:binShort:2 left left	1149	1219	1202	1238	210:binShort:2 left	44
211 left	25396	25533	25519	25573	211	404
211:binLong:10 left left	821	898	890	933	211:binLong:10 left	42
211:binLong:2 left left	24	76	26475	26529	211:binLong:2 left	42
211:binLong:9 left left	9730	9786	9754	9837	211:binLong:9 left	64
211:binShort:1 left left	28854	28911	28895	28957	211:binShort:1 left	30
211:binShort:2 left left	836	878	871	945	211:binShort:2 left	22
212 left	13671	13740	13699	13771	212	258
212:binLong:10 left left	7881	7937	7919	7972	212:binLong:10 left	48
212:binLong:4 left left	2553	2629	2593	2659	212:binLong:4 left	52
212:binLong:6 left left	21140	21206	21171	21248	212:binLong:6 left	44
212:binLong:7 left left	13590	13665	13635	13707	212:binLong:7 left	84
212:binLong:8 left left	17923	18003	17961	18038	212:binLong:8 left	62
212:binShort:2 left left	5849	5898	5871	5930	212:binShort:2 left	52
213 left	27287	27402	27356	27440	213	174
213:binLong:12 left left	12776	12821	12812	12877	213:binLong:12 left	24
213:binLong:4 left left	14425	14491	14497	14542	213:binLong:4 left	36
213:binShort:1 left left	19373	19416	19407	19476	213:binShort:1 left	22
214 left	19481	19546	19504	19575	214	134
214:binLong:1 left left	30	75	3903	3979	214:binLong:1 left	54
214:binLong:11 left left	28852	28928	28925	28967	214:binLong:11 left	36
214:binLong:5 left left	23272	23347	23297	23387	214:binLong:5 left	52
214:binLong:7 left left	29229	29361	29265	29370	214:binLong:7 left	232
214:binLong:8 left left	15250	15330	15314	15410	214:binLong:8 left	40
214:binLong:9 left left	29014	29096	29121	29154	214:binLong:9 left	22
214:binShort:4 left left	8015	8074	8068	8102	214:binShort:4 left	24
215 left	2158	2282	2203	2306	215	352
216 left	28939	29086	29069	29144	216	346
216:binLong:10 left left	886	943	1030	1080	216:binLong:10 left	30
216:binLong:11 left left	5450	5521	5470	5561	216:binLong:11 left	102
216:binLong:12 left left	4837	4894	4879	4948	216:binLong:12 left	88
216:binLong:9 left left	7676	7727	7768	7826	216:binLong:9 left	22
216:binShort:2 left left	1565	1620	1600	1650	216:binShort:2 left	44
217 left	25087	25178	25141	25222	217	244
217:binLong:10 left left	9090	9167	9149	9210	217:binLong:10 left	54
217:binLong:8 left left	27457	27525	27483	27559	217:binLong:8 left	58
217:binShort:1 left left	4756	4788	4775	4839	217:binShort:1 left	30
217:binShort:3 left left	12919	12960	12946	13014	217:binShort:3 left	34
217:binShort:4 left left	24725	24753	24742	24791	217:binShort:4 left	24
218 left	6290	6345	6326	6379	218	118
218:binLong:11 left left	7714	7767	7745	7806	218:binLong:11 left	60
218:binLong:12 left left	10330	10397	10389	10443	218:binLong:12 left	68
218:binLong:4 left left	16796	16866	16821	16890	218:binLong:4 left	34
218:binLong:5 left left	4333	4386	4371	4427	218:binLong:5 left	22
218:binLong:7 left left	2977	3030	3019	3069	218:binLong:7 left	38
218:binLong:8 left left	15635	15694	15691	15766	218:binLong:8 left	58
218:binShort:1 left left	28986	29045	29037	29108	218:binShort:1 left	22
218:binShort:2 left left	28220	28270	28246	28307	218:binShort:2 left	54
218:binShort:3 left left	13490	13552	13510	13567	218:binShort:3 left	88
219 left	17741	17831	17767	17859	219	278
219:binLong:4 left left	13105	13237	13221	13276	219:binLong:4 left	138
219:binLong:8 left left	3661	3718	3699	3783	219:binLong:8 left	60
219:binLong:9 left left	22838	22894	22879	22933	219:binLong:9 left	32
219:binShort:1 left left	27168	27232	27180	27248	219:binShort:1 left	140
21:binLong:1 left left	1421	1488	29368	29442	21:binLong:1 left	24
21:binLong:10 left left	4773	4949	4867	4971	21:binLong:10 left	110
21:binLong:9 left left	18377	18584	18459	18600	21:binLong:9 left	202
21:binShort:4 left left	19828	19883	19869	19921	21:binShort:4 left	24
22 left	13883	13943	13931	13983	22	116
220 left	19969	20049	19993	20088	220	92
220:binLong:12 left left	17195	17282	17249	17316	220:binLong:12 left	38
220:binLong:6 left left	19953	20016	20007	20055	220:binLong:6 left	32
220:binShort:1 left left	5021	5103	5052	5112	220:binShort:1 left	148
220:binShort:3 left left	1702	1775	1725	1797	220:binShort:3 left	128
221 left	13482	13595	14603	14706	221	282
221:binLong:12 left left	5450	5517	5473	5560	221:binLong:12 left	62
221:binLong:5 left left	10246	10293	10286	10339	221:binLong:5 left	22
221:binLong:8 left left	23124	23174	23184	23217	221:binLong:8 left	22
221:binShort:1 left left	27850	27888	27870	27918	221:binShort:1 left	56
221:binShort:2 left left	6009	6060	6042	6096	221:binShort:2 left	42
222 left	25237	25331	25297	25361	222	58
222:binLong:9 left left	19078	19177	19135	19213	222:binLong:9 left	84
223 left	789	856	819	888	223	140
223:binLong:6 left left	11972	12062	12011	12087	223:binLong:6 left	86
223:binShort:2 left left	16378	16418	16409	16464	223:binShort:2 left	22
223:binShort:3 left left	17979	18023	18006	18057	223:binShort:3 left	60
224 left	17984	18151	18091	18192	224	222
224:binLong:11 left left	3715	3826	3747	3850	224:binLong:11 left	116
224:binLong:6 left left	23199	23260	23240	23312	224:binLong:6 left	30
224:binShort:2 left left	15919	15971	15961	15988	224:binShort:2 left	24
224:binShort:4 left left	855	893	885	936	224:binShort:4 left	28
225 left	22799	22901	22837	22927	225	128
225:binLong:10 left left	5525	5590	5587	5636	225:binLong:10 left	26
225:binLong:11 left left	16872	16988	16937	17034	225:binLong:11 left	160
225:binLong:4 left left	26226	26306	26299	26367	225:binLong:4 left	60
225:binLong:5 left left	23333	23413	23385	23441	225:binLong:5 left	42
225:binLong:9 left left	24145	24205	24211	24257	225:binLong:9 left	38
226 left	4264	4334	4301	4364	226	210
226:binLong:1 left left	1184	1230	1270	1323	226:binLong:1 left	26
226:binLong:4 left left	22959	23010	22998	23078	226:binLong:4 left	40
226:binShort:3 left left	4163	4241	4177	4248	226:binShort:3 left	184
227 left	7983	8186	8020	8248	227	422
227:binLong:4 left left	14880	14951	14952	14988	227:binLong:4 left	38
227:binLong:7 left left	19610	19767	19666	19788	227:binLong:7 left	162
227:binLong:8 left left	26236	26296	26287	26357	227:binLong:8 left	66
227:binShort:2 left left	18469	18522	18502	18555	227:binShort:2 left	46
228 left	17505	17580	17535	17608	228	94
228:binLong:10 left left	21950	21999	21982	22056	228:binLong:10 left	32
228:binLong:6 left left	14547	14624	14644	14690	228:binLong:6 left	30
228:binLong:8 left left	9936	9996	9992	10055	228:binLong:8 left	28
228:binLong:9 left left	28575	28673	28641	28723	228:binLong:9 left	44
228:binShort:2 left left	24533	24582	24556	24626	228:binShort:2 left	48
228:binShort:4 left left	2207	2253	2246	2291	228:binShort:4 left	24
229 left	88	201	196	300	229	180
229:binLong:10 left left	12047	12099	12088	12156	229:binLong:10 left	36
229:binShort:2 left left	14665	14712	14695	14745	229:binShort:2 left	36
229:binShort:3 left left	27932	27979	27964	28005	229:binShort:3 left	32
22:binLong:11 left left	25451	25546	25520	25588	22:binLong:11 left	114
22:binLong:12 left left	1971	2026	2009	2074	22:binLong:12 left	22
22:binLong:2 left left	693	760	29115	29197	22:binLong:2 left	22
22:binLong:6 left left	19644	19810	19666	19820	22:binLong:6 left	128
22:binShort:1 left left	28682	28794	28685	28796	22:binShort:1 left	496
22:binShort:2 left left	441	527	504	558	22:binShort:2 left	62
23 left	8549	8766	8654	8806	23	568
230 left	16276	16358	16288	16376	230	334
230:binLong:10 left left	15560	15623	15598	15663	230:binLong:10 left	28
230:binLong:4 left left	29080	29183	29155	29228	230:binLong:4 left	28
230:binLong:5 left left	823	882	861	928	230:binLong:5 left	70
230:binLong:7 left left	15566	15635	15584	15667	230:binLong:7 left	44
230:binLong:8 left left	16697	16806	16725	16835	230:binLong:8 left	92
230:binLong:9 left left	12545	12615	12582	12651	230:binLong:9 left	42
230:binShort:3 left left	4229	4276	4264	4305	230:binShort:3 left	28
231 left	16039	16121	16041	16130	231	482
231:binLong:12 left left	24410	24480	24481	24531	231:binLong:12 left	54
231:binLong:9 left left	29519	29583	29582	29635	231:binLong:9 left	26
231:binShort:1 left left	17042	17090	17082	17128	231:binShort:1 left	24
231:binShort:2 left left	7402	7464	7419	7477	231:binShort:2 left	132
231:binShort:3 left left	17348	17402	17379	17426	231:binShort:3 left	52
232 left	18928	18991	18986	19039	232	60
232:binLong:10 left left	2019	2060	2064	2136	232:binLong:10 left	26
232:binLong:11 left left	28330	28415	28387	28455	232:binLong:11 left	42
232:binLong:4 left left	6374	6445	6401	6473	232:binLong:4 left	156
232:binLong:5 left left	20907	20956	20952	21012	232:binLong:5 left	48
232:binLong:7 left left	9844	9894	9878	9942	232:binLong:7 left	46
232:binLong:9 left left	5975	6106	6044	6129	232:binLong:9 left	122
233 left	8181	8250	8215	8289	233	154
233:binLong:11 left left	20991	21046	21040	21103	233:binLong:11 left	36
233:binLong:3 left left	7946	8001	8068	8123	233:binLong:3 left	52
233:binLong:6 left left	2760	2847	2793	2868	233:binLong:6 left	112
233:binLong:8 left left	13494	13520	14661	14717	233:binLong:8 left	32
233:binLong:9 left left	2924	2980	2977	3025	233:binLong:9 left	34
233:binShort:2 left left	23801	23865	23834	23881	233:binShort:2 left	66
234 left	10245	10388	10293	10442	234	188
234:binLong:4 left left	17186	17312	17202	17338	234:binLong:4 left	106
234:binLong:5 left left	10339	10409	10372	10442	234:binLong:5 left	72
234:binLong:9 left left	136	223	210	295	234:binLong:9 left	78
234:binShort:2 left left	1809	1851	1831	1904	234:binShort:2 left	62
235 left	29719	29789	29768	29805	235	98
235:binLong:12 left left	27450	27532	27483	27563	235:binLong:12 left	38
235:binLong:4 left left	14358	14462	14403	14505	235:binLong:4 left	108
235:binLong:5 left left	17453	17495	17498	17551	235:binLong:5 left	26
235:binLong:6 left left	21522	21573	21572	21622	235:binLong:6 left	40
235:binLong:8 left left	27461	27527	27627	27673	235:binLong:8 left	36
235:binShort:3 left left	16925	16962	16950	16995	235:binShort:3 left	36
236 left	2689	2762	2719	2781	236	296
236:binLong:9 left left	3997	4225	4058	4245	236:binLong:9 left	170
237 left	28166	28236	28217	28277	237	112
237:binLong:10 left left	5133	5258	5191	5291	237:binLong:10 left	124
237:binLong:5 left left	9797	9869	9862	9915	237:binLong:5 left	30
237:binShort:2 left left	28530	28611	28564	28623	237:binShort:2 left	122
238 left	349	530	502	568	238	224
238:binLong:11 left left	8930	9034	8956	9058	238:binLong:11 left	50
238:binLong:4 left left	23272	23334	23309	23386	238:binLong:4 left	36
238:binShort:3 left left	6469	6528	6488	6556	238:binShort:3 left	102
239 left	14236	14320	14281	14347	239	250
239:binLong:4 left left	624	724	685	766	239:binLong:4 left	302
239:binLong:9 left left	17441	17521	17466	17560	239:binLong:9 left	104
239:binShort:2 left left	15061	15113	15077	15136	239:binShort:2 left	80
23:binLong:1 left left	18	49	29730	29811	23:binLong:1 left	50
23:binLong:10 left left	144	237	201	296	23:binLong:10 left	90
23:binLong:12 left left	2011	2119	2098	2160	23:binLong:12 left	134
23:binLong:4 left left	28765	28819	28820	28899	23:binLong:4 left	24
23:binLong:5 left left	358	537	495	569	23:binLong:5 left	140
23:binLong:7 left left	16466	16595	16493	16616	23:binLong:7 left	100
23:binLong:8 left left	19367	19434	19398	19474	23:binLong:8 left	36
24 left	7713	7781	7724	7805	24	266
240 left	29656	29770	29718	29798	240	592
240:binShort:1 left left	28261	28305	28289	28355	240:binShort:1 left	48
240:binShort:2 left left	4571	4619	4591	4643	240:binShort:2 left	72
241 left	28411	28467	28438	28499	241	118
241:binLong:9 left left	15250	15316	15277	15376	241:binLong:9 left	50
241:binShort:4 left left	29266	29311	29300	29357	241:binShort:4 left	22
242 left	3420	3606	3551	3636	242	322
242:binLong:11 left left	9092	9158	9181	9233	242:binLong:11 left	24
242:binLong:5 left left	12467	12563	12530	12580	242:binLong:5 left	62
242:binLong:8 left left	20799	20859	20849	20908	242:binLong:8 left	22
242:binShort:1 left left	1451	1510	1498	1545	242:binShort:1 left	30
242:binShort:2 left left	7584	7634	7615	7665	242:binShort:2 left	34
242:binShort:3 left left	20616	20684	20628	20696	242:binShort:3 left	406
243 left	12176	12220	12214	12272	243	46
243:binLong:8 left left	2975	3025	3026	3065	243:binLong:8 left	24
243:binShort:1 left left	8377	8418	8407	8454	243:binShort:1 left	26
244 left	4102	4228	4148	4238	244	416
244:binLong:3 left left	7694	7747	7765	7811	244:binLong:3 left	104
244:binLong:5 left left	29161	29221	29187	29263	244:binLong:5 left	46
244:binLong:9 left left	18635	18689	18730	18792	244:binLong:9 left	30
244:binShort:3 left left	776	834	817	860	244:binShort:3 left	40
245 left	1086	1129	1113	1183	245	62
245:binShort:1 left left	17416	17475	17438	17509	245:binShort:1 left	76
245:binShort:3 left left	29812	29859	29831	29886	245:binShort:3 left	86
246 left	883	938	29307	29355	246	60
246:binLong:10 left left	4458	4551	4517	4580	246:binLong:10 left	80
246:binLong:9 left left	27451	27528	27470	27565	246:binLong:9 left	74
246:binShort:1 left left	5492	5569	5541	5605	246:binShort:1 left	86
246:binShort:2 left left	7730	7785	7763	7803	246:binShort:2 left	54
246:binShort:3 left left	27559	27621	27599	27650	246:binShort:3 left	72
247 left	17515	17601	17556	17662	247	128
247:binLong:5 left left	768	830	814	857	247:binLong:5 left	28
247:binShort:1 left left	4560	4624	4575	4647	247:binShort:1 left	128
247:binShort:4 left left	21049	21088	21074	21121	247:binShort:4 left	46
248 left	29228	29327	29263	29371	248	284
248:binLong:10 left left	20784	20853	20819	20889	248:binLong:10 left	42
248:binLong:11 left left	8870	8927	8916	8981	248:binLong:11 left	46
248:binLong:9 left left	10331	10419	10374	10442	248:binLong:9 left	102
248:binShort:3 left left	29367	29396	29383	29443	248:binShort:3 left	44
249 left	20060	20111	20078	20134	249	116
249:binLong:10 left left	27465	27541	27626	27676	249:binLong:10 left	22
249:binLong:12 left left	16915	16979	16955	17015	249:binLong:12 left	120
249:binShort:2 left left	7496	7551	7513	7564	249:binShort:2 left	82
24:binLong:2 left left	1253	1317	29468	29538	24:binLong:2 left	36
24:binLong:4 left left	10025	10068	10064	10137	24:binLong:4 left	28
24:binLong:8 left left	12714	12881	12800	12907	24:binLong:8 left	104
24:binShort:1 left left	14010	14085	14056	14110	24:binShort:1 left	82
24:binShort:2 left left	31	68	47	111	24:binShort:2 left	26
25 left	28778	29030	28884	29066	25	376
250 left	6636	6693	6698	6751	250	52
250:binLong:11 left left	17442	17526	17500	17563	250:binLong:11 left	66
250:binLong:5 left left	14896	14979	14959	15022	250:binLong:5 left	26
250:binLong:6 left left	12056	12114	12698	12758	250:binLong:6 left	36
251 left	12801	12864	12824	12905	251	114
251:binLong:12 left left	20267	20352	20313	20393	251:binLong:12 left	106
251:binLong:7 left left	21599	21656	21632	21687	251:binLong:7 left	38
251:binLong:9 left left	2551	2626	2576	2661	251:binLong:9 left	56
251:binShort:2 left left	20125	20171	20142	20202	251:binShort:2 left	64
251:binShort:4 left left	3076	3110	3100	3153	251:binShort:4 left	40
252 left	1044	1110	1077	1138	252	68
252:binLong:1 left left	18841	18888	18917	18957	252:binLong:1 left	36
252:binLong:7 left left	24282	24351	24323	24385	252:binLong:7 left	68
253 left	18356	18538	18477	18571	253	204
253:binLong:10 left left	20549	20602	20582	20645	253:binLong:10 left	22
253:binLong:4 left left	26053	26107	26090	26139	253:binLong:4 left	40
253:binLong:5 left left	4589	4695	4601	4719	253:binLong:5 left	138
253:binLong:8 left left	29233	29349	29263	29371	253:binLong:8 left	244
253:binLong:9 left left	10964	11030	11009	11064	253:binLong:9 left	36
253:binShort:3 left left	13909	13950	13944	13998	253:binShort:3 left	22
254 left	17502	17568	17529	17609	254	58
254:binLong:6 left left	14984	15043	15015	15094	254:binLong:6 left	46
254:binLong:8 left left	22933	23024	22978	23073	254:binLong:8 left	60
254:binLong:9 left left	24005	24090	24022	24106	254:binLong:9 left	54
254:binShort:2 left left	6288	6328	6309	6356	254:binShort:2 left	42
254:binShort:3 left left	3840	3993	3884	3994	254:binShort:3 left	546
255 left	8000	8085	8023	8124	255	266
255:binLong:10 left left	12543	12620	12575	12668	255:binLong:10 left	56
255:binLong:12 left left	12631	12734	12676	12760	255:binLong:12 left	70
255:binShort:1 left left	16740	16790	16773	16821	255:binShort:1 left	34
255:binShort:3 left left	2615	2661	2643	2692	255:binShort:3 left	48
255:binShort:4 left left	17451	17513	17496	17547	255:binShort:4 left	40
256 left	24364	24436	24432	24471	256	44
256:binLong:1 left left	29050	29070	29082	29134	256:binLong:1 left	22
256:binLong:7 left left	181	290	322	359	256:binLong:7 left	24
256:binShort:2 left left	25414	25455	25445	25481	256:binShort:2 left	24
257 left	943	1041	962	1051	257	224
257:binLong:10 left left	18818	18894	18874	18937	257:binLong:10 left	74
257:binLong:8 left left	10837	10902	10901	10972	257:binLong:8 left	44
257:binLong:9 left left	16381	16438	16400	16476	257:binLong:9 left	64
257:binShort:2 left left	28496	28557	28507	28593	257:binShort:2 left	196
258 left	23394	23477	23445	23540	258	106
258:binLong:4 left left	8181	8268	8199	8304	258:binLong:4 left	92
258:binLong:5 left left	10891	10951	10917	10985	258:binLong:5 left	44
258:binLong:7 left left	14546	14606	14660	14711	258:binLong:7 left	22
258:binShort:1 left left	12500	12567	12528	12589	258:binShort:1 left	104
258:binShort:2 left left	20640	20709	20675	20727	258:binShort:2 left	78
258:binShort:3 left left	15325	15386	15368	15443	258:binShort:3 left	44
259 left	28335	28373	28946	29051	259	70
259:binLong:10 left left	9919	9969	9962	10015	259:binLong:10 left	26
259:binLong:12 left left	427	542	527	566	259:binLong:12 left	56
259:binShort:1 left left	2891	2943	2925	2979	259:binShort:1 left	52
259:binShort:3 left left	16801	16850	16834	16874	259:binShort:3 left	30
25:binLong:11 left left	7795	7958	7866	7969	25:binLong:11 left	104
25:binLong:4 left left	8330	8532	8381	8550	25:binLong:4 left	140
25:binLong:6 left left	23272	23362	23352	23408	25:binLong:6 left	30
25:binLong:7 left left	16824	17007	16888	17027	25:binLong:7 left	200
25:binLong:9 left left	10024	10204	10103	10214	25:binLong:9 left	132
25:binShort:1 left left	23340	23386	23374	23424	25:binShort:1 left	24
25:binShort:2 left left	19774	19818	19791	19869	25:binShort:2 left	40
26 left	1227	1491	1272	1557	26	1248
260 left	19913	19994	19960	20038	260	76
260:binLong:10 left left	3168	3274	3198	3288	260:binLong:10 left	136
260:binLong:6 left left	12329	12494	12408	12512	260:binLong:6 left	126
260:binLong:7 left left	28607	28665	28643	28717	260:binLong:7 left	44
260:binLong:9 left left	1545	1612	1601	1655	260:binLong:9 left	76
260:binShort:3 left left	16600	16641	16624	16691	260:binShort:3 left	32
261 left	16724	16787	16773	16844	261	96
261:binLong:3 left left	18748	18807	19025	19086	261:binLong:3 left	28
261:binLong:4 left left	16687	16792	16725	16834	261:binLong:4 left	92
261:binLong:7 left left	17503	17572	17546	17604	261:binLong:7 left	42
261:binShort:2 left left	17482	17529	17514	17575	261:binShort:2 left	38
261:binShort:3 left left	22952	23005	22993	23038	261:binShort:3 left	28
262 left	25888	25944	25930	26013	262	58
262:binLong:12 left left	7033	7135	7074	7160	262:binLong:12 left	124
262:binLong:2 left left	26745	26786	26814	26870	262:binLong:2 left	192
262:binLong:9 left left	27645	27758	27717	27772	262:binLong:9 left	82
262:binShort:3 left left	16945	17013	16997	17037	262:binShort:3 left	26
263 left	13480	13592	14627	14705	263	356
263:binLong:8 left left	24403	24491	24438	24526	263:binLong:8 left	118
263:binLong:9 left left	17784	17834	17818	17866	263:binLong:9 left	30
264 left	29154	29340	29282	29367	264	396
264:binLong:11 left left	4963	5024	4994	5078	264:binLong:11 left	96
264:binLong:7 left left	27936	27996	27952	28023	264:binLong:7 left	36
265 left	13862	13952	13935	13985	265	54
265:binLong:10 left left	14014	14110	14128	14233	265:binLong:10 left	238
265:binLong:11 left left	17402	17456	17432	17500	265:binLong:11 left	42
265:binLong:6 left left	1330	1389	1411	1481	265:binLong:6 left	38
265:binShort:2 left left	27932	27994	27966	28012	265:binShort:2 left	72
266 left	6123	6233	6177	6266	266	260
266:binLong:10 left left	19798	19878	19858	19918	266:binLong:10 left	66
266:binLong:5 left left	13804	13862	13874	13913	266:binLong:5 left	22
266:binLong:7 left left	17609	17661	17660	17714	266:binLong:7 left	26
266:binLong:8 left left	17239	17294	17283	17332	266:binLong:8 left	28
266:binShort:1 left left	2337	2368	2357	2406	266:binShort:1 left	28
266:binShort:2 left left	8009	8076	8041	8100	266:binShort:2 left	86
267 left	8418	8488	8436	8517	267	162
267:binLong:11 left left	15223	15290	15280	15355	267:binLong:11 left	42
267:binLong:3 left left	26744	26803	26802	26877	267:binLong:3 left	188
268 left	16189	16345	16299	16367	268	338
268:binLong:12 left left	2167	2224	2209	2261	268:binLong:12 left	52
268:binShort:1 left left	27686	27732	27716	27765	268:binShort:1 left	30
268:binShort:2 left left	23728	23762	23751	23787	268:binShort:2 left	32
268:binShort:3 left left	18781	18819	18810	18857	268:binShort:3 left	24
269 left	12159	12246	12216	12285	269	88
269:binLong:5 left left	28970	29017	29008	29086	269:binLong:5 left	28
269:binShort:2 left left	22425	22488	22439	22502	269:binShort:2 left	130
269:binShort:3 left left	17387	17434	17412	17463	269:binShort:3 left	68
269:binShort:4 left left	19670	19728	19716	19757	269:binShort:4 left	32
26:binLong:5 left left	15455	15547	15506	15577	26:binLong:5 left	40
26:binLong:6 left left	4060	4239	4138	4266	26:binLong:6 left	110
26:binLong:9 left left	11244	11337	11278	11359	26:binLong:9 left	68
26:binShort:1 left left	1923	1983	1959	2001	26:binShort:1 left	32
26:binShort:3 left left	7061	7110	7093	7150	26:binShort:3 left	30
26:binShort:4 left left	13490	13542	13525	13571	26:binShort:4 left	30
27 left	26881	26992	26939	27023	27	270
270 left	21492	21595	21567	21627	270	126
270:binLong:4 left left	931	1004	976	1073	270:binLong:4 left	150
271 left	29710	29740	29759	29800	271	44
271:binLong:6 left left	15225	15293	15277	15348	271:binLong:6 left	48
271:binLong:9 left left	21000	21035	21046	21113	271:binLong:9 left	26
271:binShort:2 left left	29070	29115	29107	29146	271:binShort:2 left	26
271:binShort:3 left left	27160	27186	27176	27240	271:binShort:3 left	24
272 left	28928	29091	29060	29137	272	242
272:binLong:1 left left	26744	26792	26817	26865	272:binLong:1 left	282
272:binLong:10 left left	6491	6560	6514	6621	272:binLong:10 left	116
272:binLong:11 left left	20558	20694	20636	20731	272:binLong:11 left	212
272:binLong:12 left left	10611	10677	10659	10733	272:binLong:12 left	62
272:binLong:7 left left	17456	17519	17488	17565	272:binLong:7 left	74
272:binShort:2 left left	1538	1596	1575	1628	272:binShort:2 left	58
272:binShort:3 left left	1260	1320	1283	1346	272:binShort:3 left	118
273 left	10824	10881	10898	10976	273	160
273:binLong:10 left left	26440	26491	26484	26553	273:binLong:10 left	28
273:binLong:12 left left	5621	5681	8916	8980	273:binLong:12 left	32
273:binLong:4 left left	11957	12010	12016	12052	273:binLong:4 left	26
274 left	28039	28119	28057	28163	274	502
274:binLong:10 left left	3977	4064	4014	4098	274:binLong:10 left	134
274:binLong:11 left left	10828	10954	10898	10978	274:binLong:11 left	158
274:binLong:12 left left	17449	17500	17475	17566	274:binLong:12 left	32
274:binLong:5 left left	25467	25538	25519	25580	274:binLong:5 left	58
274:binShort:2 left left	5899	5970	5932	5994	274:binShort:2 left	74
274:binShort:4 left left	7861	7911	7907	7950	274:binShort:4 left	22
275 left	5886	6095	5965	6142	275	306
275:binShort:2 left left	15695	15768	15720	15775	275:binShort:2 left	180
275:binShort:3 left left	25278	25334	25309	25360	275:binShort:3 left	58
276 left	28457	28508	28671	28728	276	54
276:binShort:1 left left	4601	4645	4627	4678	276:binShort:1 left	46
277 left	18367	18545	18435	18599	277	328
277:binLong:12 left left	26538	26605	26602	26651	277:binLong:12 left	26
277:binLong:9 left left	12055	12108	12712	12760	277:binLong:9 left	28
278 left	19758	19881	19835	19927	278	276
278:binLong:10 left left	12688	12796	12719	12811	278:binLong:10 left	82
278:binLong:5 left left	22116	22166	22164	22211	278:binLong:5 left	26
278:binLong:6 left left	6504	6570	6544	6600	278:binLong:6 left	80
278:binLong:8 left left	15062	15202	15113	15237	278:binLong:8 left	122
278:binLong:9 left left	27172	27250	27256	27320	278:binLong:9 left	62
278:binShort:1 left left	7492	7546	7530	7564	278:binShort:1 left	46
278:binShort:2 left left	7717	7758	7744	7793	278:binShort:2 left	32
278:binShort:3 left left	28291	28351	28306	28367	278:binShort:3 left	152
279 left	26750	26825	26784	26908	279	380
279:binLong:11 left left	23402	23454	23468	23551	279:binLong:11 left	32
279:binLong:12 left left	6345	6452	6402	6478	279:binLong:12 left	120
279:binLong:6 left left	1962	2044	2015	2084	279:binLong:6 left	42
279:binShort:1 left left	2524	2574	2547	2604	279:binShort:1 left	84
27:binLong:1 left left	28629	28707	28729	28775	27:binLong:1 left	96
27:binLong:5 left left	8221	8492	8321	8518	27:binLong:5 left	294
27:binLong:6 left left	13275	13403	13331	13421	27:binLong:6 left	154
27:binLong:7 left left	2139	2289	2208	2309	27:binLong:7 left	166
27:binLong:8 left left	19296	19362	19351	19430	27:binLong:8 left	22
27:binShort:2 left left	23330	23381	23362	23415	27:binShort:2 left	40
27:binShort:3 left left	27171	27239	27192	27248	27:binShort:3 left	124
28 left	293	455	417	562	28	836
280 left	3023	3140	3088	3172	280	300
280:binLong:4 left left	5446	5510	5549	5586	280:binLong:4 left	30
280:binShort:2 left left	5471	5529	5508	5559	280:binShort:2 left	66
280:binShort:3 left left	8022	8099	8087	8127	280:binShort:3 left	30
281 left	25099	25163	25127	25205	281	140
281:binLong:10 left left	14829	14887	14896	14933	281:binLong:10 left	24
281:binLong:12 left left	24845	24928	24888	24948	281:binLong:12 left	56
281:binLong:4 left left	13586	13645	13633	13693	281:binLong:4 left	58
281:binShort:1 left left	15443	15492	15478	15527	281:binShort:1 left	38
282 left	17943	18092	18033	18123	282	164
282:binShort:1 left left	5452	5526	5459	5547	282:binShort:1 left	214
282:binShort:2 left left	2604	2681	2624	2702	282:binShort:2 left	172
282:binShort:4 left left	29390	29441	29432	29471	282:binShort:4 left	22
283 left	19416	19493	19453	19540	283	70
283:binLong:5 left left	23996	24079	24036	24107	283:binLong:5 left	56
283:binLong:6 left left	19283	19370	19341	19431	283:binLong:6 left	28
283:binLong:7 left left	23267	23346	23353	23393	283:binLong:7 left	26
283:binLong:9 left left	40	80	76	122	283:binLong:9 left	22
283:binShort:1 left left	17993	18065	18007	18076	283:binShort:1 left	182
284 left	13766	13845	13823	13882	284	188
284:binLong:11 left left	19121	19184	19159	19223	284:binLong:11 left	46
284:binShort:2 left left	19944	19990	19971	20028	284:binShort:2 left	28
285 left	28939	29026	29060	29133	285	106
285:binLong:1 left left	16274	16312	16324	16388	285:binLong:1 left	42
285:binLong:12 left left	8878	8939	8915	8975	285:binLong:12 left	30
285:binLong:8 left left	2874	2986	2908	3011	285:binLong:8 left	146
285:binShort:3 left left	16292	16360	16323	16368	285:binShort:3 left	130
286 left	17375	17432	17395	17457	286	150
286:binLong:11 left left	23780	23856	23805	23879	286:binLong:11 left	60
286:binLong:6 left left	17777	17824	17820	17862	286:binLong:6 left	34
286:binLong:8 left left	24289	24356	24319	24379	286:binLong:8 left	72
286:binShort:3 left left	1351	1397	1385	1469	286:binShort:3 left	30
287 left	18243	18298	18282	18358	287	88
287:binLong:10 left left	20265	20348	20325	20390	287:binLong:10 left	64
287:binLong:7 left left	21933	22001	21989	22028	287:binLong:7 left	36
287:binShort:1 left left	29584	29632	29620	29669	287:binShort:1 left	24
288 left	4442	4500	4477	4538	288	96
288:binLong:11 left left	4081	4165	4138	4201	288:binLong:11 left	48
288:binShort:4 left left	1458	1530	1522	1561	288:binShort:4 left	22
289 left	27168	27236	27253	27311	289	76
289:binLong:6 left left	22343	22402	22387	22448	289:binLong:6 left	46
28:binLong:1 left left	1322	1412	29469	29555	28:binLong:1 left	68
28:binLong:5 left left	7340	7476	7419	7496	28:binLong:5 left	220
28:binLong:9 left left	3792	4031	3883	4072	28:binLong:9 left	340
28:binShort:1 left left	27343	27379	27361	27409	28:binShort:1 left	34
28:binShort:3 left left	10068	10115	10089	10149	28:binShort:3 left	54
29 left	2710	2862	2791	2887	29	754
290 left	1160	1376	1288	1413	290	468
290:binLong:5 left left	9036	9079	9074	9134	290:binLong:5 left	24
290:binShort:2 left left	27860	27911	27878	27935	290:binShort:2 left	116
291 left	13920	14071	14021	14108	291	244
291:binLong:10 left left	28303	28369	29066	29121	291:binLong:10 left	42
291:binLong:4 left left	739	788	794	848	291:binLong:4 left	26
291:binLong:9 left left	6131	6231	6184	6270	291:binLong:9 left	152
291:binShort:1 left left	19781	19821	19806	19868	291:binShort:1 left	34
291:binShort:3 left left	19376	19421	19413	19478	291:binShort:3 left	28
292 left	13581	13617	13607	13653	292	60
292:binLong:6 left left	6148	6240	6191	6270	292:binLong:6 left	124
292:binLong:8 left left	17676	17725	17724	17770	292:binLong:8 left	24
292:binShort:1 left left	2360	2433	2375	2444	292:binShort:1 left	196
293 left	1351	1484	1392	1504	293	370
293:binLong:8 left left	12407	12480	12432	12503	293:binLong:8 left	104
293:binShort:2 left left	13591	13637	13626	13666	293:binShort:2 left	30
294 left	19459	19528	19504	19564	294	52
294:binLong:10 left left	9722	9783	9764	9819	294:binLong:10 left	40
294:binLong:7 left left	15255	15322	15350	15425	294:binLong:7 left	22
295 left	20613	20666	20624	20696	295	428
295:binLong:11 left left	17210	17290	17266	17340	295:binLong:11 left	56
295:binLong:7 left left	7017	7084	7068	7140	295:binLong:7 left	70
295:binLong:8 left left	16158	16198	16193	16254	295:binLong:8 left	34
295:binShort:1 left left	11975	12020	12006	12052	295:binShort:1 left	28
296 left	15218	15416	15339	15450	296	248
296:binLong:12 left left	14981	15045	15027	15094	296:binLong:12 left	32
296:binLong:5 left left	15558	15611	15598	15644	296:binLong:5 left	26
297 left	18053	18144	18088	18183	297	210
297:binShort:1 left left	19125	19172	19157	19206	297:binShort:1 left	30
298 left	18114	18166	18147	18190	298	62
298:binLong:7 left left	25101	25160	25134	25203	298:binLong:7 left	58
299 left	28604	28772	28666	28803	299	510
299:binLong:10 left left	12017	12058	12043	12101	299:binLong:10 left	26
299:binLong:5 left left	8869	8936	8916	8975	299:binLong:5 left	52
299:binLong:6 left left	7999	8091	8025	8111	299:binLong:6 left	190
299:binLong:7 left left	25948	26000	26008	26041	299:binLong:7 left	28
29:binLong:2 left left	1175	1220	29293	29358	29:binLong:2 left	34
29:binLong:9 left left	12599	12776	12647	12795	29:binLong:9 left	116
2:binLong:1 left left	2400	2467	29311	29388	2:binLong:1 left	28
2:binLong:10 left left	2973	3044	3025	3106	2:binLong:10 left	34
2:binLong:4 left left	10558	10688	10638	10758	2:binLong:4 left	126
2:binShort:1 left left	29489	29566	29503	29568	2:binShort:1 left	338
2:binShort:2 left left	5652	5736	5669	5739	2:binShort:2 left	242
2:binShort:3 left left	12155	12205	12181	12251	2:binShort:3 left	38
2:binShort:4 left left	23737	23789	23761	23835	2:binShort:4 left	24
3 left	15444	15519	15479	15554	3	94
30 left	4369	4484	4412	4505	30	794
300 left	24729	24786	24753	24809	300	88
300:binLong:6 left left	13498	13551	14685	14736	300:binLong:6 left	28
300:binLong:7 left left	25975	26034	26044	26085	300:binLong:7 left	22
301 left	5610	5659	5622	5678	301	312
301:binLong:10 left left	5768	5821	5803	5862	301:binLong:10 left	26
301:binLong:7 left left	10095	10174	10136	10201	301:binLong:7 left	94
302 left	9195	9248	9238	9303	302	76
302:binLong:5 left left	24997	25058	25054	25110	302:binLong:5 left	24
302:binLong:7 left left	15076	15164	15104	15189	302:binLong:7 left	68
302:binShort:1 left left	10614	10666	10643	10703	302:binShort:1 left	56
303 left	5437	5475	5458	5526	303	66
303:binLong:6 left left	15278	15341	15328	15413	303:binLong:6 left	32
304 left	14904	14960	14947	14986	304	46
304:binLong:8 left left	14908	14972	14949	14996	304:binLong:8 left	32
304:binShort:1 left left	1247	1285	1268	1323	304:binShort:1 left	54
304:binShort:2 left left	18064	18156	18080	18166	304:binShort:2 left	216
305 left	14883	15040	15020	15066	305	100
305:binLong:4 left left	18180	18245	18229	18312	305:binLong:4 left	24
305:binShort:2 left left	28804	28862	28848	28906	305:binShort:2 left	28
306 left	10088	10163	10136	10198	306	130
306:binShort:1 left left	23053	23112	23101	23144	306:binShort:1 left	22
306:binShort:2 left left	8545	8608	8592	8660	306:binShort:2 left	32
307 left	28051	28116	28086	28137	307	226
307:binLong:12 left left	3168	3261	3201	3285	307:binLong:12 left	142
307:binLong:5 left left	12832	12896	12903	12936	307:binLong:5 left	22
308 left	28794	28857	28834	28909	308	48
308:binShort:3 left left	15163	15223	15185	15240	308:binShort:3 left	104
309 left	10014	10152	10117	10185	309	188
309:binLong:10 left left	431	551	513	577	309:binLong:10 left	74
309:binLong:12 left left	7328	7461	7413	7482	309:binLong:12 left	152
309:binLong:7 left left	23256	23314	23309	23363	309:binLong:7 left	24
309:binShort:3 left left	2463	2520	2506	2549	309:binShort:3 left	28
30:binLong:12 left left	24055	24133	24104	24192	30:binLong:12 left	22
30:binLong:8 left left	26532	26601	26597	26660	30:binLong:8 left	32
30:binShort:1 left left	21151	21210	21194	21243	30:binShort:1 left	22
30:binShort:3 left left	7500	7544	7516	7568	30:binShort:3 left	76
31 left	27166	27222	27190	27256	31	702
310 left	19672	19758	19691	19772	310	192
310:binLong:7 left left	28006	28128	28063	28165	310:binLong:7 left	310
310:binShort:2 left left	5216	5265	5252	5297	310:binShort:2 left	22
310:binShort:3 left left	2580	2634	2611	2674	310:binShort:3 left	58
311 left	6461	6513	6506	6558	311	58
311:binShort:1 left left	27454	27514	27471	27530	311:binShort:1 left	140
312 left	16358	16446	16400	16479	312	146
312:binLong:2 left left	1160	1191	1246	1293	312:binLong:2 left	38
312:binLong:5 left left	9847	9926	9898	9964	312:binLong:5 left	42
312:binShort:3 left left	16009	16065	16043	16101	312:binShort:3 left	60
313 left	29168	29230	29215	29293	313	60
313:binLong:10 left left	29101	29156	29146	29208	313:binLong:10 left	26
313:binShort:1 left left	7895	7960	7907	7976	313:binShort:1 left	166
313:binShort:3 left left	8636	8679	8666	8716	313:binShort:3 left	26
314 left	20501	20707	20602	20723	314	426
314:binLong:9 left left	14800	14851	14847	14906	314:binLong:9 left	52
314:binShort:4 left left	5780	5823	5814	5857	314:binShort:4 left	22
315 left	12342	12476	12414	12499	315	140
315:binLong:6 left left	5622	5717	5645	5741	315:binLong:6 left	202
315:binShort:1 left left	1468	1524	1515	1554	315:binShort:1 left	30
315:binShort:3 left left	5849	5896	5888	5931	315:binShort:3 left	24
316 left	12725	12787	12735	12804	316	190
316:binShort:2 left left	29243	29318	29305	29357	316:binShort:2 left	40
317 left	16155	16271	16225	16297	317	96
318 left	845	1039	949	1073	318	340
318:binLong:12 left left	19089	19175	19133	19219	318:binLong:12 left	68
319 left	10468	10538	10520	10581	319	64
319:binLong:10 left left	29583	29673	29616	29704	319:binLong:10 left	94
319:binLong:8 left left	20910	20971	20966	21040	319:binLong:8 left	44
319:binShort:2 left left	14814	14873	14861	14917	319:binShort:2 left	28
319:binShort:3 left left	29470	29551	29475	29561	319:binShort:3 left	372
31:binLong:5 left left	26543	26618	26590	26652	31:binLong:5 left	36
31:binLong:8 left left	20539	20691	20607	20723	31:binLong:8 left	208
31:binShort:1 left left	7712	7753	7735	7792	31:binShort:1 left	34
31:binShort:3 left left	24589	24667	24617	24681	31:binShort:3 left	82
32 left	15701	15891	15853	15918	32	648
320 left	5174	5355	5249	5390	320	206
320:binLong:9 left left	25264	25321	25303	25372	320:binLong:9 left	38
320:binShort:1 left left	9389	9438	9426	9465	320:binShort:1 left	34
321 left	2987	3036	3061	3127	321	70
321:binLong:11 left left	3221	3305	3306	3375	321:binLong:11 left	88
321:binLong:12 left left	28171	28246	28245	28278	321:binLong:12 left	32
321:binShort:1 left left	2194	2263	2230	2287	321:binShort:1 left	94
321:binShort:2 left left	14128	14162	14145	14205	321:binShort:2 left	34
322 left	11636	11770	11706	11825	322	132
322:binLong:10 left left	4452	4531	4566	4645	322:binLong:10 left	42
322:binLong:8 left left	7716	7769	7748	7811	322:binLong:8 left	40
322:binShort:1 left left	3891	3935	3920	3976	322:binShort:1 left	66
322:binShort:2 left left	10090	10143	10107	10176	322:binShort:2 left	126
323 left	16746	16836	16820	16871	323	50
323:binShort:2 left left	13785	13814	13805	13860	323:binShort:2 left	32
324 left	23262	23329	23308	23369	324	62
324:binShort:1 left left	18426	18478	18462	18526	324:binShort:1 left	38
325 left	24583	24649	24612	24671	325	94
325:binLong:11 left left	5886	5940	7419	7483	325:binLong:11 left	40
325:binLong:3 left left	682	744	1606	1662	325:binLong:3 left	26
325:binShort:1 left left	26053	26102	26089	26132	325:binShort:1 left	22
325:binShort:3 left left	28038	28082	28058	28122	325:binShort:3 left	108
326 left	21136	21201	21171	21234	326	76
326:binLong:12 left left	18918	19011	18960	19045	326:binLong:12 left	84
326:binLong:8 left left	8276	8355	8324	8396	326:binLong:8 left	132
326:binLong:9 left left	399	449	505	559	326:binLong:9 left	44
327 left	24285	24339	24326	24407	327	100
327:binLong:6 left left	4909	5057	4975	5086	327:binLong:6 left	158
327:binLong:8 left left	26983	27045	27050	27089	327:binLong:8 left	30
327:binShort:3 left left	28831	28893	28882	28942	327:binShort:3 left	36
328 left	3376	3508	3432	3541	328	382
328:binLong:10 left left	13793	13869	13822	13896	328:binLong:10 left	130
328:binLong:7 left left	16000	16098	16024	16126	328:binLong:7 left	224
329 left	8484	8623	8596	8701	329	210
329:binShort:3 left left	5038	5085	5070	5116	329:binShort:3 left	34
32:binLong:11 left left	19684	19788	19721	19828	32:binLong:11 left	68
32:binLong:12 left left	29372	29455	29402	29512	32:binLong:12 left	154
32:binLong:3 left left	27771	27836	29149	29233	32:binLong:3 left	26
32:binLong:5 left left	9406	9470	9475	9512	32:binLong:5 left	36
32:binLong:6 left left	29163	29227	29219	29291	32:binLong:6 left	46
32:binShort:1 left left	4968	5037	4976	5051	32:binShort:1 left	280
32:binShort:2 left left	11359	11410	11391	11447	32:binShort:2 left	36
33 left	3367	3517	3421	3541	33	912
330 left	9059	9210	9124	9246	330	186
330:binLong:9 left left	27852	27899	27876	27942	330:binLong:9 left	46
330:binShort:3 left left	17691	17738	17731	17764	330:binShort:3 left	22
331 left	3744	3812	3775	3829	331	160
331:binLong:11 left left	4465	4516	4602	4676	331:binLong:11 left	28
332 left	13531	13599	14619	14691	332	212
332:binLong:11 left left	26197	26249	26280	26350	332:binLong:11 left	42
332:binShort:1 left left	28176	28231	28217	28260	332:binShort:1 left	26
333 left	4391	4431	4417	4459	333	88
333:binLong:12 left left	15400	15443	16308	16362	333:binLong:12 left	22
333:binShort:3 left left	10767	10815	10794	10846	333:binShort:3 left	74
334 left	1050	1213	1132	1233	334	716
334:binLong:12 left left	4143	4199	4193	4236	334:binLong:12 left	24
334:binLong:5 left left	15211	15269	15280	15326	334:binLong:5 left	28
335 left	5569	5723	5624	5743	335	298
335:binLong:1 left left	28477	28530	28572	28629	335:binLong:1 left	48
335:binShort:3 left left	8179	8235	8215	8272	335:binShort:3 left	58
336 left	13681	13749	13697	13762	336	206
336:binLong:5 left left	19245	19291	19295	19347	336:binLong:5 left	32
336:binLong:7 left left	7344	7450	7409	7481	336:binLong:7 left	222
336:binShort:1 left left	4202	4251	4238	4282	336:binShort:1 left	36
337 left	1043	1208	1123	1225	337	666
337:binLong:4 left left	23979	24021	24016	24083	337:binLong:4 left	40
338 left	22959	23030	22989	23080	338	82
338:binLong:12 left left	23385	23439	23468	23544	338:binLong:12 left	22
338:binLong:8 left left	19777	19815	19821	19878	338:binLong:8 left	26
338:binLong:9 left left	99	150	230	280	338:binLong:9 left	28
338:binShort:2 left left	289	332	319	357	338:binShort:2 left	48
338:binShort:3 left left	13302	13335	13325	13389	338:binShort:3 left	26
339 left	738	926	812	997	339	194
339:binLong:7 left left	17401	17444	17442	17491	339:binLong:7 left	28
33:binLong:1 left left	952	1052	29341	29424	33:binLong:1 left	82
33:binLong:10 left left	11871	11965	11923	11996	33:binLong:10 left	38
33:binLong:2 left left	960	1082	29343	29436	33:binLong:2 left	74
33:binLong:3 left left	1326	1396	29466	29552	33:binLong:3 left	42
33:binLong:4 left left	10758	10833	10813	10860	33:binLong:4 left	32
33:binLong:5 left left	924	1210	1084	1226	33:binLong:5 left	396
33:binLong:9 left left	14900	14968	14952	14995	33:binLong:9 left	38
34 left	22115	22163	22159	22210	34	68
340 left	9715	9774	9758	9821	340	66
340:binLong:4 left left	25955	26007	26000	26046	340:binLong:4 left	26
341 left	28850	28883	28890	28957	341	66
341:binLong:8 left left	23984	24027	24028	24090	341:binLong:8 left	22
341:binShort:1 left left	4143	4177	4169	4217	341:binShort:1 left	32
342 left	17193	17255	17216	17284	342	158
342:binLong:5 left left	12057	12118	12714	12757	342:binLong:5 left	34
343 left	1736	1804	1751	1815	343	158
343:binLong:2 left left	28470	28533	28566	28615	343:binLong:2 left	52
343:binLong:8 left left	9404	9463	9452	9508	343:binLong:8 left	58
343:binShort:2 left left	28942	29004	28956	29029	343:binShort:2 left	208
343:binShort:3 left left	3632	3680	3658	3709	343:binShort:3 left	52
344 left	18154	18225	18190	18288	344	78
344:binLong:5 left left	7497	7558	7538	7585	344:binLong:5 left	30
344:binLong:6 left left	27851	27917	27876	27950	344:binLong:6 left	70
344:binShort:3 left left	16904	16940	16929	16986	344:binShort:3 left	40
345 left	15352	15411	15384	15446	345	146
345:binShort:2 left left	8924	8965	8952	9000	345:binShort:2 left	28
346 left	23126	23180	23151	23216	346	68
346:binLong:5 left left	6840	6907	6871	6933	346:binLong:5 left	120
346:binLong:6 left left	19405	19458	19450	19523	346:binLong:6 left	26
346:binShort:2 left left	18501	18549	18536	18581	346:binShort:2 left	50
347 left	16564	16694	16649	16714	347	258
347:binLong:5 left left	22699	22758	22739	22801	347:binLong:5 left	64
347:binShort:1 left left	4772	4819	4803	4843	347:binShort:1 left	48
348 left	21956	22007	21981	22042	348	62
348:binShort:3 left left	8073	8123	8115	8147	348:binShort:3 left	34
349 left	28595	28774	28659	28801	349	1392
349:binLong:3 left left	15036	15075	29856	29892	349:binLong:3 left	40
349:binLong:5 left left	2488	2544	2548	2597	349:binLong:5 left	28
349:binLong:6 left left	7687	7773	7720	7801	349:binLong:6 left	84
349:binLong:9 left left	17176	17230	17210	17268	349:binLong:9 left	40
34:binLong:1 left left	25659	25725	25762	25792	34:binLong:1 left	28
34:binLong:11 left left	18677	18946	18875	18964	34:binLong:11 left	118
34:binLong:3 left left	6077	6139	6473	6536	34:binLong:3 left	30
34:binLong:4 left left	12030	12120	12055	12141	34:binLong:4 left	70
34:binLong:5 left left	19619	19771	19693	19798	34:binLong:5 left	114
34:binLong:7 left left	13530	13589	14620	14687	34:binLong:7 left	122
34:binLong:9 left left	2160	2265	2210	2300	34:binLong:9 left	136
34:binShort:2 left left	18850	18917	18888	18935	34:binShort:2 left	38
34:binShort:3 left left	29677	29715	29696	29753	34:binShort:3 left	28
34:binShort:4 left left	21272	21324	21305	21356	34:binShort:4 left	32
35 left	5427	5561	5466	5591	35	1250
350 left	18389	18551	18476	18566	350	256
350:binLong:11 left left	11658	11724	11706	11762	350:binLong:11 left	42
350:binShort:2 left left	18777	18835	18813	18874	350:binShort:2 left	50
351 left	8300	8526	8418	8558	351	176
351:binLong:8 left left	1726	1795	1753	1827	351:binLong:8 left	76
351:binShort:1 left left	18063	18111	18095	18144	351:binShort:1 left	68
351:binShort:2 left left	9936	9988	9976	10016	351:binShort:2 left	30
352 left	7852	7950	7872	7974	352	118
352:binLong:8 left left	4195	4257	4239	4299	352:binLong:8 left	40
353 left	23745	23859	23827	23881	353	128
353:binLong:10 left left	8663	8748	8765	8811	353:binLong:10 left	54
353:binLong:9 left left	20264	20320	20355	20396	353:binLong:9 left	40
353:binShort:2 left left	4776	4825	4796	4845	353:binShort:2 left	72
354 left	13106	13244	13217	13293	354	264
354:binLong:8 left left	5995	6049	6047	6084	354:binLong:8 left	22
355 left	26249	26303	26290	26356	355	104
355:binLong:9 left left	2870	2941	2912	2970	355:binLong:9 left	70
355:binShort:1 left left	28543	28608	28599	28633	355:binShort:1 left	32
355:binShort:2 left left	10614	10662	10644	10707	355:binShort:2 left	50
356 left	17146	17302	17197	17335	356	208
356:binLong:8 left left	3298	3355	3347	3387	356:binLong:8 left	28
357 left	10016	10078	10053	10133	357	78
357:binLong:12 left left	3218	3285	3340	3406	357:binLong:12 left	78
357:binLong:4 left left	24846	24921	24886	24946	357:binLong:4 left	84
357:binShort:1 left left	2097	2159	2149	2197	357:binShort:1 left	30
357:binShort:3 left left	1309	1380	1330	1402	357:binShort:3 left	198
358 left	19833	19914	19880	19948	358	108
358:binLong:12 left left	13307	13382	13338	13413	358:binLong:12 left	102
358:binLong:4 left left	16154	16203	16191	16248	358:binLong:4 left	34
358:binLong:7 left left	26567	26603	26603	26661	358:binLong:7 left	22
359 left	2420	2467	2445	2503	359	114
359:binLong:10 left left	13588	13653	13635	13693	359:binLong:10 left	66
359:binLong:12 left left	17937	17989	17980	18055	359:binLong:12 left	28
359:binShort:2 left left	26960	27005	26997	27031	359:binShort:2 left	24
35:binLong:5 left left	2851	3057	2904	3080	35:binLong:5 left	188
35:binLong:8 left left	13677	13751	13708	13777	35:binLong:8 left	74
35:binShort:2 left left	2771	2831	2784	2852	35:binShort:2 left	266
35:binShort:4 left left	29426	29494	29478	29541	35:binShort:4 left	26
36 left	1773	1946	1834	1971	36	1892
360 left	8759	8823	8791	8844	360	82
360:binLong:10 left left	10087	10154	10115	10190	360:binLong:10 left	78
360:binLong:12 left left	2751	2840	2785	2862	360:binLong:12 left	104
360:binLong:6 left left	3075	3144	3088	3172	360:binLong:6 left	188
360:binLong:9 left left	20447	20499	20523	20564	360:binLong:9 left	22
360:binShort:1 left left	19946	19987	19980	20026	360:binShort:1 left	24
360:binShort:2 left left	16620	16682	16648	16708	360:binShort:2 left	98
361 left	18431	18485	18471	18559	361	118
361:binShort:2 left left	4241	4285	4269	4314	361:binShort:2 left	48
362 left	8549	8779	8650	8822	362	294
362:binLong:12 left left	14065	14149	14148	14208	362:binLong:12 left	24
362:binShort:3 left left	2202	2256	2245	2287	362:binShort:3 left	36
363 left	29557	29612	29574	29644	363	72
363:binShort:1 left left	1560	1605	1597	1637	363:binShort:1 left	44
364 left	24721	24760	24738	24798	364	90
364:binLong:5 left left	4687	4735	4724	4800	364:binLong:5 left	32
364:binShort:1 left left	8459	8508	8500	8542	364:binShort:1 left	30
364:binShort:2 left left	8022	8094	8080	8116	364:binShort:2 left	42
365 left	14548	14650	14590	14668	365	264
365:binLong:7 left left	20781	20830	20819	20878	365:binLong:7 left	22
366 left	2430	2503	2432	2525	366	494
366:binLong:6 left left	19985	20046	20043	20089	366:binLong:6 left	34
366:binShort:2 left left	1632	1674	1661	1706	366:binShort:2 left	38
366:binShort:3 left left	18067	18109	18095	18144	366:binShort:3 left	56
367 left	8442	8744	8611	8781	367	376
367:binLong:12 left left	7492	7539	7523	7583	367:binLong:12 left	24
367:binLong:6 left left	15380	15454	15447	15499	367:binLong:6 left	24
367:binShort:3 left left	26755	26791	26781	26850	367:binShort:3 left	32
368 left	25093	25139	25117	25181	368	70
368:binLong:12 left left	4209	4261	4260	4301	368:binLong:12 left	24
368:binLong:5 left left	25272	25326	25321	25366	368:binLong:5 left	26
368:binLong:8 left left	4791	4838	4873	4921	368:binLong:8 left	24
368:binShort:1 left left	8065	8127	8115	8149	368:binShort:1 left	38
369 left	24406	24484	24438	24533	369	192
369:binLong:4 left left	9132	9198	9192	9244	369:binLong:4 left	24
369:binLong:5 left left	8461	8524	8521	8558	369:binLong:5 left	34
369:binLong:8 left left	15563	15616	15590	15648	369:binLong:8 left	26
36:binLong:10 left left	28968	29032	29069	29130	36:binLong:10 left	32
36:binLong:11 left left	3919	4112	3942	4122	36:binLong:11 left	308
36:binLong:7 left left	1779	1938	1834	1965	36:binLong:7 left	386
36:binLong:8 left left	11361	11428	11421	11486	36:binLong:8 left	38
36:binShort:2 left left	23633	23679	23658	23703	36:binShort:2 left	30
36:binShort:3 left left	15257	15313	15288	15344	36:binShort:3 left	46
37 left	24288	24348	24313	24375	37	270
370 left	5123	5293	5152	5313	370	284
370:binLong:11 left left	20911	20961	20970	21020	370:binLong:11 left	24
370:binLong:12 left left	2211	2267	2259	2312	370:binLong:12 left	22
370:binShort:1 left left	26752	26805	26776	26843	370:binShort:1 left	80
370:binShort:2 left left	12104	12157	12146	12191	370:binShort:2 left	30
371 left	17789	17838	17816	17864	371	108
372 left	16103	16239	16195	16282	372	104
372:binLong:6 left left	25940	25995	25998	26045	372:binLong:6 left	28
372:binShort:4 left left	10326	10379	10369	10424	372:binShort:4 left	34
373 left	11641	11856	11709	11890	373	282
373:binShort:3 left left	12502	12565	12530	12590	373:binShort:3 left	128
374 left	27165	27245	27187	27280	374	264
374:binLong:10 left left	10602	10672	10649	10723	374:binLong:10 left	86
374:binLong:2 left left	2485	2538	2611	2670	374:binLong:2 left	46
374:binShort:3 left left	15994	16038	16017	16070	374:binShort:3 left	66
375 left	446	554	492	579	375	174
375:binLong:10 left left	4413	4487	4456	4528	375:binLong:10 left	98
375:binShort:2 left left	17997	18049	18029	18067	375:binShort:2 left	74
375:binShort:3 left left	18521	18559	18554	18596	375:binShort:3 left	24
376 left	4500	4571	4527	4590	376	160
376:binLong:10 left left	18189	18227	18235	18307	376:binLong:10 left	26
376:binLong:12 left left	5139	5219	5166	5239	376:binLong:12 left	82
376:binLong:5 left left	6468	6521	6509	6562	376:binLong:5 left	38
376:binLong:8 left left	13592	13639	13654	13708	376:binLong:8 left	24
376:binShort:1 left left	3650	3682	3672	3719	376:binShort:1 left	28
377 left	11565	11612	11609	11670	377	54
377:binLong:4 left left	12058	12110	12717	12758	377:binLong:4 left	28
377:binShort:1 left left	22421	22462	22445	22491	377:binShort:1 left	78
377:binShort:2 left left	20762	20803	20796	20827	377:binShort:2 left	24
378 left	10679	10779	10721	10808	378	162
378:binShort:1 left left	15132	15190	15163	15212	378:binShort:1 left	100
379 left	13309	13394	13338	13427	379	326
379:binShort:2 left left	8358	8422	8406	8458	379:binShort:2 left	38
37:binLong:10 left left	8002	8190	8023	8248	37:binLong:10 left	322
37:binLong:12 left left	10232	10328	10286	10353	37:binLong:12 left	36
37:binLong:3 left left	16274	16328	16311	16377	37:binLong:3 left	58
37:binLong:4 left left	27461	27511	27619	27674	37:binLong:4 left	26
37:binLong:6 left left	1475	1564	1516	1602	37:binLong:6 left	66
37:binLong:8 left left	4574	4692	4603	4714	37:binLong:8 left	166
37:binShort:1 left left	15082	15143	15109	15159	37:binShort:1 left	60
38 left	4073	4206	4189	4243	38	176
380 left	5554	5648	5589	5684	380	96
380:binShort:2 left left	10706	10766	10755	10813	380:binShort:2 left	28
381 left	17916	18058	17975	18088	381	322
382 left	3415	3493	3433	3531	382	232
383 left	16437	16561	16507	16604	383	102
384 left	6251	6465	6321	6485	384	1100
384:binLong:4 left left	10485	10525	10531	10573	384:binLong:4 left	28
384:binShort:2 left left	3411	3477	3424	3500	384:binShort:2 left	246
384:binShort:3 left left	10162	10220	10214	10265	384:binShort:3 left	24
385 left	13904	14080	14000	14112	385	236
386 left	16768	16875	16815	16904	386	80
386:binShort:1 left left	17453	17511	17481	17530	386:binShort:1 left	88
387 left	12459	12514	12493	12539	387	82
387:binLong:10 left left	12612	12686	12664	12729	387:binLong:10 left	76
387:binLong:9 left left	15484	15554	15553	15594	387:binLong:9 left	24
388 left	33	76	65	123	388	46
388:binShort:1 left left	4033	4086	4074	4123	388:binShort:1 left	30
388:binShort:3 left left	15924	15975	15968	15993	388:binShort:3 left	24
389 left	4924	5082	4996	5107	389	182
38:binLong:11 left left	23108	23177	23161	23227	38:binLong:11 left	40
38:binLong:12 left left	19407	19501	19435	19535	38:binLong:12 left	68
38:binLong:4 left left	17618	17676	17657	17720	38:binLong:4 left	30
38:binLong:5 left left	18234	18307	18287	18380	38:binLong:5 left	64
38:binLong:8 left left	15920	16114	16015	16127	38:binLong:8 left	242
38:binShort:1 left left	1398	1464	1404	1493	38:binShort:1 left	226
38:binShort:4 left left	5167	5227	5205	5253	38:binShort:4 left	52
39 left	21047	21124	21061	21162	39	1534
390 left	23282	23403	23392	23450	390	62
390:binLong:11 left left	11459	11517	11706	11770	390:binLong:11 left	44
390:binLong:5 left left	8239	8290	8279	8341	390:binLong:5 left	26
391 left	4186	4336	4239	4371	391	438
391:binLong:5 left left	24167	24220	24211	24247	391:binLong:5 left	28
391:binLong:6 left left	19028	19100	19066	19125	391:binLong:6 left	76
391:binShort:2 left left	26976	27031	27015	27066	391:binShort:2 left	36
391:binShort:3 left left	1834	1905	1892	1940	391:binShort:3 left	44
392 left	10168	10251	10207	10287	392	124
392:binShort:1 left left	3410	3473	3423	3494	392:binShort:1 left	216
392:binShort:2 left left	12449	12506	12497	12531	392:binShort:2 left	28
392:binShort:3 left left	25397	25438	25430	25467	392:binShort:3 left	26
393 left	4095	4153	4115	4200	393	80
393:binLong:2 left left	18840	18880	18917	18947	393:binLong:2 left	36
393:binLong:9 left left	24284	24342	24328	24380	393:binLong:9 left	64
393:binShort:2 left left	5519	5573	5565	5608	393:binShort:2 left	22
393:binShort:3 left left	19629	19662	19650	19709	393:binShort:3 left	38
394 left	19605	19735	19655	19768	394	232
394:binShort:1 left left	12738	12794	12774	12813	394:binShort:1 left	82
395 left	93	137	130	160	395	46
395:binLong:11 left left	12459	12511	12512	12573	395:binLong:11 left	26
396 left	4781	4922	4872	4949	396	280
396:binShort:1 left left	17491	17536	17517	17578	396:binShort:1 left	52
396:binShort:2 left left	3312	3353	3346	3390	396:binShort:2 left	24
397 left	9350	9460	9427	9506	397	190
397:binShort:1 left left	18805	18861	18846	18903	397:binShort:1 left	32
397:binShort:3 left left	5968	6026	5994	6053	397:binShort:3 left	92
398 left	27418	27538	27485	27603	398	116
398:binLong:10 left left	15091	15152	15153	15191	398:binLong:10 left	26
398:binLong:2 left left	16273	16310	16328	16380	398:binLong:2 left	28
398:binShort:3 left left	4068	4118	4105	4144	398:binShort:3 left	36
399 left	1723	1799	1745	1825	399	200
399:binLong:11 left left	28400	28469	28451	28497	399:binLong:11 left	28
399:binShort:1 left left	12114	12155	12148	12196	399:binShort:1 left	24
39:binLong:12 left left	18245	18344	18300	18364	39:binLong:12 left	46
39:binLong:3 left left	1171	1220	29275	29354	39:binLong:3 left	34
39:binLong:6 left left	17126	17241	17201	17273	39:binLong:6 left	64
39:binLong:7 left left	17932	18053	17969	18099	39:binLong:7 left	142
39:binLong:9 left left	16508	16685	16618	16724	39:binLong:9 left	262
39:binShort:1 left left	16969	17031	17017	17060	39:binShort:1 left	32
3:binLong:1 left left	966	1057	29466	29548	3:binLong:1 left	40
3:binLong:10 left left	8467	8732	8559	8754	3:binLong:10 left	272
3:binLong:4 left left	3454	3616	3556	3632	3:binLong:4 left	140
3:binLong:5 left left	1312	1378	1431	1515	3:binLong:5 left	22
3:binLong:8 left left	6575	6631	6608	6682	3:binLong:8 left	32
3:binLong:9 left left	29162	29225	29220	29280	3:binLong:9 left	36
3:binShort:1 left left	3810	3866	3846	3888	3:binShort:1 left	24
3:binShort:2 left left	5766	5802	5778	5830	3:binShort:2 left	52
4 left	10456	10602	10529	10647	4	392
40 left	24168	24215	24202	24251	40	158
400 left	12865	13008	12941	13044	400	430
400:binShort:1 left left	17786	17819	17811	17852	400:binShort:1 left	34
401 left	19090	19215	19140	19242	401	144
401:binLong:10 left left	22957	22991	23014	23085	401:binLong:10 left	24
402 left	13472	13662	13522	13697	402	238
402:binShort:1 left left	2873	2916	2901	2959	402:binShort:1 left	68
402:binShort:2 left left	4493	4540	4530	4580	402:binShort:2 left	42
402:binShort:3 left left	20104	20157	20143	20196	402:binShort:3 left	46
403 left	7018	7146	7110	7183	403	334
403:binShort:3 left left	19651	19685	19668	19718	403:binShort:3 left	48
404 left	4851	4902	4862	4922	404	306
404:binLong:12 left left	7592	7670	7656	7698	404:binLong:12 left	66
405 left	7012	7140	7062	7182	405	184
405:binShort:2 left left	10028	10075	10064	10114	405:binShort:2 left	46
405:binShort:3 left left	8293	8346	8319	8376	405:binShort:3 left	82
406 left	2428	2490	2459	2525	406	286
406:binLong:5 left left	28954	29013	29070	29123	406:binLong:5 left	28
406:binShort:3 left left	17997	18055	18029	18073	406:binShort:3 left	84
407 left	26224	26309	26276	26368	407	204
407:binLong:3 left left	13826	13878	14315	14358	407:binLong:3 left	22
407:binShort:3 left left	13996	14033	14027	14075	407:binShort:3 left	22
408 left	6203	6264	6232	6281	408	102
408:binLong:10 left left	18709	18746	18738	18801	408:binLong:10 left	22
408:binShort:1 left left	12438	12486	12480	12528	408:binShort:1 left	24
409 left	24722	24782	24751	24807	409	100
409:binShort:2 left left	28263	28296	28288	28343	409:binShort:2 left	24
409:binShort:3 left left	8687	8749	8727	8778	409:binShort:3 left	68
40:binLong:1 left left	9111	9161	9191	9259	40:binLong:1 left	28
40:binLong:10 left left	27446	27534	27483	27580	40:binLong:10 left	62
40:binLong:11 left left	21135	21183	21167	21247	40:binLong:11 left	24
40:binLong:3 left left	1325	1385	29308	29401	40:binLong:3 left	38
40:binShort:2 left left	1965	2016	1987	2049	40:binShort:2 left	50
41 left	10980	11028	11007	11066	41	148
410 left	6440	6576	6496	6604	410	506
410:binLong:8 left left	1009	1090	1084	1135	410:binLong:8 left	22
410:binShort:1 left left	2073	2135	2096	2152	410:binShort:1 left	230
410:binShort:3 left left	4135	4170	4160	4212	410:binShort:3 left	34
411 left	28130	28252	28204	28288	411	176
411:binShort:1 left left	11314	11369	11355	11402	411:binShort:1 left	44
411:binShort:2 left left	950	988	983	1040	411:binShort:2 left	22
412 left	555	734	684	760	412	824
412:binLong:11 left left	8627	8689	8671	8748	412:binLong:11 left	68
412:binLong:4 left left	17682	17729	17724	17767	412:binLong:4 left	28
412:binShort:3 left left	16392	16453	16419	16469	412:binShort:3 left	100
413 left	19660	19726	19661	19750	413	250
413:binLong:4 left left	15402	15460	16327	16364	413:binLong:4 left	26
413:binShort:1 left left	16387	16430	16410	16462	413:binShort:1 left	64
414 left	12922	12965	12943	13015	414	80
414:binShort:2 left left	10744	10781	10773	10827	414:binShort:2 left	26
415 left	16771	16826	16835	16879	415	68
415:binLong:12 left left	5882	5939	7433	7479	415:binLong:12 left	28
415:binLong:5 left left	20155	20212	20219	20252	415:binLong:5 left	48
416 left	14551	14618	14578	14653	416	318
416:binShort:1 left left	12027	12096	12044	12111	416:binShort:1 left	260
416:binShort:2 left left	6407	6463	6446	6481	416:binShort:2 left	70
416:binShort:4 left left	28041	28071	28063	28123	416:binShort:4 left	42
417 left	4933	5053	4991	5086	417	206
418 left	11733	11773	11820	11858	418	58
419 left	11689	11740	11728	11777	419	54
419:binLong:10 left left	5993	6043	6038	6079	419:binLong:10 left	22
41:binLong:11 left left	24401	24478	24458	24536	41:binLong:11 left	84
41:binLong:2 left left	28473	28530	28699	28765	41:binLong:2 left	26
41:binLong:4 left left	25404	25529	25516	25574	41:binLong:4 left	104
41:binLong:8 left left	2732	2815	2771	2852	41:binLong:8 left	122
41:binShort:2 left left	2944	3004	2974	3032	41:binShort:2 left	54
41:binShort:4 left left	17512	17564	17552	17588	41:binShort:4 left	24
42 left	23047	23102	23097	23170	42	106
420 left	21255	21314	21290	21347	420	60
420:binShort:2 left left	16766	16816	16807	16856	420:binShort:2 left	36
421 left	18799	18927	18826	18947	421	234
421:binShort:2 left left	15087	15138	15126	15170	421:binShort:2 left	24
422 left	22405	22485	22449	22516	422	100
422:binLong:9 left left	23204	23249	23253	23298	422:binLong:9 left	26
422:binShort:2 left left	15139	15174	15165	15214	422:binShort:2 left	32
423 left	24993	25042	25010	25065	423	86
423:binShort:4 left left	28052	28094	28088	28134	423:binShort:4 left	50
424 left	4703	4810	4785	4851	424	78
424:binLong:9 left left	10825	10888	10901	10973	424:binLong:9 left	70
425 left	20237	20279	20335	20384	425	76
425:binLong:2 left left	34	88	3184	3244	425:binLong:2 left	24
425:binShort:1 left left	16788	16821	16811	16865	425:binShort:1 left	24
425:binShort:2 left left	2354	2428	2373	2450	425:binShort:2 left	222
426 left	28873	29022	28953	29055	426	514
427 left	8387	8535	8452	8554	427	242
428 left	4618	4672	4653	4704	428	98
428:binLong:12 left left	1256	1299	1304	1347	428:binLong:12 left	36
428:binShort:2 left left	29015	29062	29051	29099	428:binShort:2 left	26
429 left	19484	19554	19532	19586	429	66
429:binLong:7 left left	12646	12681	12668	12726	429:binLong:7 left	34
42:binLong:12 left left	11709	11775	11759	11815	42:binLong:12 left	26
42:binLong:5 left left	10630	10786	10660	10819	42:binLong:5 left	216
42:binLong:6 left left	3633	3809	3695	3826	42:binLong:6 left	154
42:binLong:8 left left	5111	5302	5167	5318	42:binLong:8 left	248
42:binShort:1 left left	3737	3786	3763	3816	42:binShort:1 left	56
42:binShort:2 left left	5967	6028	6001	6055	42:binShort:2 left	58
42:binShort:4 left left	9197	9253	9239	9281	42:binShort:4 left	26
43 left	11960	12012	12006	12069	43	118
430 left	18241	18293	18281	18336	430	72
431 left	14330	14385	14368	14461	431	74
431:binShort:3 left left	2395	2444	2427	2487	431:binShort:3 left	68
432 left	4362	4490	4427	4506	432	334
433 left	13098	13154	13136	13213	433	48
434 left	11249	11317	11267	11344	434	186
434:binShort:4 left left	17441	17487	17481	17543	434:binShort:4 left	22
435 left	17046	17105	17085	17145	435	148
435:binLong:10 left left	799	861	856	912	435:binLong:10 left	26
435:binLong:11 left left	16384	16440	16422	16477	435:binLong:11 left	56
435:binShort:1 left left	9851	9899	9885	9929	435:binShort:1 left	28
436 left	927	978	965	1027	436	102
437 left	5196	5311	5248	5324	437	100
437:binShort:3 left left	24847	24897	24887	24934	437:binShort:3 left	76
438 left	2830	2998	2910	3019	438	106
439 left	18161	18228	18189	18282	439	118
439:binShort:1 left left	27548	27591	27575	27634	439:binShort:1 left	58
439:binShort:3 left left	2366	2424	2391	2442	439:binShort:3 left	156
43:binLong:10 left left	18384	18580	18454	18592	43:binLong:10 left	178
43:binLong:4 left left	20270	20339	20333	20389	43:binLong:4 left	68
43:binLong:5 left left	29013	29121	29045	29146	43:binLong:5 left	120
44 left	15060	15214	15146	15268	44	688
440 left	16154	16190	16187	16250	440	84
440:binLong:11 left left	17102	17161	17185	17260	440:binLong:11 left	88
441 left	14192	14313	14271	14344	441	432
441:binShort:1 left left	6284	6316	6311	6352	441:binShort:1 left	28
442 left	3463	3598	3540	3632	442	294
442:binLong:4 left left	27855	27901	27900	27954	442:binLong:4 left	36
442:binShort:1 left left	4420	4469	4445	4494	442:binShort:1 left	104
442:binShort:3 left left	5640	5690	5670	5728	442:binShort:3 left	60
443 left	14457	14616	14573	14661	443	232
444 left	4971	5033	4982	5052	444	284
445 left	16491	16565	16513	16593	445	90
446 left	29594	29669	29627	29690	446	80
447 left	2008	2142	2080	2164	447	426
447:binLong:1 left left	19980	20024	20056	20099	447:binLong:1 left	30
447:binLong:10 left left	5317	5365	5353	5404	447:binLong:10 left	42
447:binLong:12 left left	17112	17154	17202	17272	447:binLong:12 left	36
447:binShort:3 left left	24535	24588	24576	24624	447:binShort:3 left	24
448 left	19029	19094	19038	19112	448	436
448:binLong:12 left left	12719	12768	12765	12816	448:binLong:12 left	38
448:binLong:9 left left	15552	15602	15604	15636	448:binLong:9 left	22
449 left	7847	7943	7862	7969	449	124
449:binLong:1 left left	3491	3536	3567	3616	449:binLong:1 left	44
44:binLong:10 left left	19037	19138	19053	19159	44:binLong:10 left	102
44:binLong:12 left left	2377	2512	2439	2565	44:binLong:12 left	278
44:binLong:4 left left	9400	9465	9446	9507	44:binLong:4 left	56
44:binLong:5 left left	7001	7130	7054	7166	44:binLong:5 left	154
44:binLong:9 left left	357	475	446	526	44:binLong:9 left	102
44:binShort:2 left left	17515	17555	17540	17589	44:binShort:2 left	26
44:binShort:3 left left	5767	5797	5780	5827	44:binShort:3 left	26
44:binShort:4 left left	24854	24905	24883	24935	44:binShort:4 left	44
45 left	4391	4559	4449	4600	45	442
450 left	1987	2138	2064	2174	450	562
450:binLong:10 left left	22334	22383	22384	22441	450:binLong:10 left	60
450:binLong:8 left left	22118	22154	22160	22211	450:binLong:8 left	22
450:binShort:1 left left	6488	6526	6511	6562	450:binShort:1 left	58
451 left	13221	13400	13324	13427	451	286
451:binShort:1 left left	13171	13230	13216	13263	451:binShort:1 left	54
451:binShort:3 left left	29012	29056	29046	29096	451:binShort:3 left	32
452 left	3635	3806	3712	3833	452	182
452:binLong:9 left left	27648	27686	27696	27745	452:binLong:9 left	30
453 left	12914	13032	12948	13049	453	372
454 left	12144	12365	12220	12399	454	262
455 left	29701	29764	29712	29791	455	590
456 left	23496	23554	23521	23601	456	136
456:binShort:2 left left	19808	19868	19831	19899	456:binShort:2 left	132
457 left	3486	3538	3577	3609	457	50
457:binShort:3 left left	27543	27586	27574	27628	457:binShort:3 left	32
458 left	18942	18989	18975	19024	458	82
458:binShort:2 left left	21279	21322	21304	21350	458:binShort:2 left	46
459 left	5141	5222	5145	5237	459	560
459:binLong:12 left left	15072	15129	15121	15177	459:binLong:12 left	24
45:binLong:6 left left	26749	26840	26791	26857	45:binLong:6 left	148
45:binLong:7 left left	8507	8566	8610	8669	45:binLong:7 left	24
45:binLong:8 left left	4703	4839	4769	4859	45:binLong:8 left	58
45:binShort:1 left left	24845	24893	24869	24934	45:binShort:1 left	88
46 left	29357	29531	29396	29558	46	1540
460 left	8484	8545	8513	8573	460	234
460:binLong:8 left left	17617	17658	17657	17708	460:binLong:8 left	28
461 left	20991	21113	21071	21147	461	332
462 left	7888	7962	7901	7974	462	360
462:binLong:6 left left	20619	20660	20695	20734	462:binLong:6 left	22
463 left	26758	26828	26796	26855	463	214
463:binShort:1 left left	11910	11957	11942	11984	463:binShort:1 left	36
464 left	9237	9293	9281	9334	464	46
465 left	12403	12470	12423	12505	465	276
466 left	3614	3667	3643	3711	466	44
467 left	2319	2505	2366	2549	467	1224
468 left	23385	23454	23432	23569	468	124
468:binShort:2 left left	28971	29024	29008	29074	468:binShort:2 left	54
469 left	10486	10534	10520	10570	469	50
46:binLong:10 left left	18643	18715	18689	18754	46:binLong:10 left	30
46:binLong:11 left left	13793	13873	13804	13914	46:binLong:11 left	116
46:binLong:12 left left	29674	29811	29728	29840	46:binLong:12 left	180
46:binLong:6 left left	29358	29541	29504	29558	46:binLong:6 left	144
46:binLong:7 left left	22377	22499	22447	22516	46:binLong:7 left	64
46:binLong:9 left left	7289	7338	7314	7386	46:binLong:9 left	22
46:binShort:2 left left	24609	24675	24652	24689	46:binShort:2 left	36
46:binShort:4 left left	26934	26985	26962	27016	46:binShort:4 left	38
47 left	13483	13547	13518	13577	47	198
470 left	17112	17154	17183	17235	470	44
470:binShort:2 left left	8295	8348	8322	8386	470:binShort:2 left	88
471 left	18958	19102	19046	19127	471	198
472 left	5130	5217	5152	5251	472	246
473 left	18934	18994	18966	19040	473	94
473:binLong:5 left left	14975	15025	15022	15066	473:binLong:5 left	26
473:binShort:3 left left	5450	5490	5481	5531	473:binShort:3 left	40
474 left	19673	19746	19719	19773	474	82
475 left	28305	28362	28427	28469	475	146
476 left	14756	14896	14798	14923	476	164
476:binLong:10 left left	2255	2335	2366	2422	476:binLong:10 left	24
476:binShort:3 left left	1614	1656	1646	1698	476:binShort:3 left	28
477 left	8390	8454	8406	8480	477	168
477:binShort:2 left left	12497	12536	12525	12571	477:binShort:2 left	34
477:binShort:3 left left	17194	17234	17226	17261	477:binShort:3 left	48
478 left	18693	18900	18821	18939	478	174
478:binLong:10 left left	11462	11520	11713	11764	478:binLong:10 left	28
479 left	5768	5814	5820	5859	479	48
479:binLong:12 left left	21046	21105	21091	21146	479:binLong:12 left	200
479:binShort:3 left left	4283	4348	4311	4366	479:binShort:3 left	136
47:binLong:12 left left	3857	4070	3938	4100	47:binLong:12 left	234
47:binLong:2 left left	28455	28505	28729	28779	47:binLong:2 left	24
47:binLong:3 left left	1052	1131	1276	1352	47:binLong:3 left	32
47:binLong:5 left left	18619	18778	18734	18809	47:binLong:5 left	114
47:binLong:8 left left	15337	15427	15376	15469	47:binLong:8 left	92
47:binShort:3 left left	22752	22812	22786	22831	47:binShort:3 left	40
48 left	8663	8702	8681	8747	48	244
480 left	16865	16986	16941	17040	480	290
480:binLong:11 left left	27645	27688	27693	27744	480:binLong:11 left	30
480:binLong:12 left left	5311	5357	5349	5399	480:binLong:12 left	28
480:binShort:1 left left	24397	24443	24433	24477	480:binShort:1 left	22
480:binShort:3 left left	24731	24780	24767	24803	480:binShort:3 left	36
481 left	13490	13540	13525	13583	481	88
482 left	7030	7086	7065	7133	482	64
482:binLong:10 left left	17112	17164	17180	17259	482:binLong:10 left	102
482:binLong:6 left left	27333	27369	27369	27416	482:binLong:6 left	24
483 left	14847	14910	14898	14941	483	84
484 left	7016	7067	7075	7138	484	88
485 left	2138	2279	2209	2300	485	306
485:binLong:6 left left	15101	15154	15162	15199	485:binLong:6 left	22
486 left	12100	12371	12216	12400	486	552
486:binShort:3 left left	828	875	863	909	486:binShort:3 left	34
487 left	20770	20818	20804	20844	487	64
487:binLong:8 left left	17783	17826	17820	17866	487:binLong:8 left	28
488 left	14371	14457	14416	14507	488	160
489 left	2523	2585	2557	2618	489	112
489:binLong:4 left left	6585	6623	6639	6685	489:binLong:4 left	22
489:binShort:2 left left	5187	5236	5225	5286	489:binShort:2 left	44
48:binLong:1 left left	9087	9148	9262	9296	48:binLong:1 left	22
48:binLong:11 left left	844	905	1011	1071	48:binLong:11 left	22
48:binLong:3 left left	28391	28468	28852	28942	48:binLong:3 left	22
48:binLong:5 left left	3641	3759	3678	3779	48:binLong:5 left	110
48:binLong:6 left left	7818	7877	7845	7918	48:binLong:6 left	52
48:binLong:8 left left	580	722	659	756	48:binLong:8 left	306
48:binShort:2 left left	17943	17986	17975	18037	48:binShort:2 left	22
49 left	12146	12328	12234	12376	49	688
490 left	764	939	828	989	490	276
490:binShort:1 left left	6831	6876	6864	6907	490:binShort:1 left	54
491 left	1001	1063	1047	1090	491	80
492 left	27356	27397	27382	27426	492	76
493 left	16482	16557	16506	16598	493	92
494 left	3727	3833	3752	3865	494	126
494:binShort:1 left left	10768	10813	10798	10849	494:binShort:1 left	74
494:binShort:3 left left	24530	24569	24557	24609	494:binShort:3 left	24
495 left	19245	19298	19294	19355	495	100
496 left	6835	6874	6854	6915	496	152
497 left	10739	10824	10768	10857	497	70
497:binLong:8 left left	206	263	277	334	497:binLong:8 left	22
498 left	3983	4040	4007	4066	498	124
499 left	12575	12630	12602	12654	499	62
499:binLong:1 left left	28	76	15711	15761	499:binLong:1 left	26
499:binShort:2 left left	2329	2366	2355	2398	499:binShort:2 left	28
499:binShort:3 left left	8127	8168	8161	8215	499:binShort:3 left	32
49:binLong:10 left left	19390	19471	19426	19533	49:binLong:10 left	72
49:binLong:12 left left	7928	8101	8023	8124	49:binLong:12 left	170
49:binLong:2 left left	28361	28428	28947	29022	49:binLong:2 left	22
49:binLong:3 left left	18763	18821	18845	18926	49:binLong:3 left	28
49:binLong:6 left left	6621	6689	6669	6744	49:binLong:6 left	58
49:binLong:7 left left	3788	4159	3883	4174	49:binLong:7 left	438
49:binLong:9 left left	15401	15497	15440	15530	49:binLong:9 left	38
49:binShort:2 left left	27169	27242	27181	27247	49:binShort:2 left	144
49:binShort:3 left left	9384	9431	9418	9459	49:binShort:3 left	24
49:binShort:4 left left	12321	12356	12345	12385	49:binShort:4 left	36
4:binLong:1 left left	1103	1178	29286	29351	4:binLong:1 left	26
4:binLong:3 left left	1146	1231	1244	1303	4:binLong:3 left	150
4:binLong:4 left left	24278	24372	24308	24396	4:binLong:4 left	90
4:binLong:7 left left	8880	8953	8918	8993	4:binLong:7 left	78
4:binShort:1 left left	11722	11802	11745	11817	4:binShort:1 left	88
5 left	1537	1788	1609	1817	5	1008
50 left	4701	4834	4810	4872	50	186
500 left	10175	10245	10232	10293	500	156
500:binLong:2 left left	32	73	15706	15764	500:binLong:2 left	32
500:binShort:2 left left	4796	4848	4838	4887	500:binShort:2 left	24
501 left	11186	11304	11276	11355	501	192
501:binLong:10 left left	29012	29089	29125	29152	501:binLong:10 left	34
502 left	2205	2510	2360	2563	502	930
502:binShort:1 left left	27556	27613	27598	27648	502:binShort:1 left	48
502:binShort:3 left left	5666	5731	5717	5746	502:binShort:3 left	50
503 left	28350	28424	28386	28460	503	84
503:binShort:1 left left	8393	8436	8424	8466	503:binShort:1 left	40
503:binShort:2 left left	8239	8278	8267	8315	503:binShort:2 left	42
504 left	7997	8037	8009	8074	504	86
504:binShort:2 left left	5455	5499	5483	5535	504:binShort:2 left	72
504:binShort:3 left left	19447	19517	19508	19554	504:binShort:3 left	22
505 left	24022	24082	24069	24113	505	62
506 left	27856	27908	27883	27949	506	150
507 left	20265	20357	20296	20390	507	166
508 left	30	73	21053	21109	508	280
509 left	21938	21987	21978	22036	509	68
509:binShort:3 left left	1628	1676	1662	1707	509:binShort:3 left	46
50:binLong:12 left left	1545	1721	1652	1751	50:binLong:12 left	204
50:binLong:2 left left	1312	1376	29309	29383	50:binLong:2 left	30
50:binLong:8 left left	22605	22690	22681	22732	50:binLong:8 left	28
51 left	15343	15408	15376	15458	51	268
510 left	12316	12391	12329	12407	510	218
511 left	26925	26981	26952	27012	511	134
512 left	16163	16210	16181	16250	512	92
513 left	13644	13742	13698	13773	513	230
513:binShort:2 left left	17976	18018	18006	18051	513:binShort:2 left	40
514 left	17164	17224	17197	17267	514	78
515 left	18073	18159	18093	18197	515	234
516 left	18393	18434	18427	18478	516	66
517 left	25454	25524	25516	25569	517	150
517:binShort:2 left left	20156	20206	20197	20236	517:binShort:2 left	24
518 left	3919	4035	3938	4037	518	504
518:binShort:1 left left	24727	24767	24756	24796	518:binShort:1 left	42
518:binShort:3 left left	27865	27915	27899	27944	518:binShort:3 left	52
519 left	21041	21119	21076	21150	519	616
51:binLong:2 left left	1877	1950	29294	29355	51:binLong:2 left	24
51:binLong:5 left left	8125	8188	8184	8269	51:binLong:5 left	56
51:binShort:4 left left	18050	18094	18075	18116	51:binShort:4 left	28
52 left	18598	18757	18689	18813	52	396
520 left	15595	15749	15665	15774	520	308
520:binShort:1 left left	6165	6222	6215	6257	520:binShort:1 left	22
521 left	12414	12488	12420	12498	521	552
521:binShort:1 left left	5614	5682	5627	5704	521:binShort:1 left	276
522 left	12077	12243	12163	12287	522	142
523 left	7880	7947	7911	7975	523	136
523:binShort:1 left left	8279	8341	8319	8379	523:binShort:1 left	80
524 left	28528	28770	28643	28791	524	992
525 left	25887	26017	25983	26043	525	106
525:binLong:11 left left	1613	1659	1654	1709	525:binLong:11 left	40
525:binShort:3 left left	20977	21014	21007	21041	525:binShort:3 left	22
526 left	26982	27060	27033	27113	526	146
527 left	17291	17359	17342	17404	527	96
527:binShort:1 left left	10660	10723	10713	10756	527:binShort:1 left	28
528 left	29208	29273	29231	29310	528	100
529 left	3518	3567	3552	3602	529	124
529:binLong:1 left left	24590	24612	24624	24667	529:binLong:1 left	22
52:binLong:11 left left	8130	8360	8236	8397	52:binLong:11 left	288
52:binLong:3 left left	972	1103	1350	1436	52:binLong:3 left	40
52:binLong:4 left left	220	324	309	371	52:binLong:4 left	26
52:binLong:6 left left	17267	17376	17344	17410	52:binLong:6 left	60
52:binLong:8 left left	24155	24225	24206	24262	52:binLong:8 left	38
52:binLong:9 left left	26753	26865	26887	26934	52:binLong:9 left	26
52:binShort:2 left left	15566	15633	15592	15655	52:binShort:2 left	60
52:binShort:3 left left	15134	15176	15157	15209	52:binShort:3 left	58
53 left	17046	17112	17071	17148	53	190
530 left	29642	29715	29818	29869	530	48
530:binLong:1 left left	2494	2535	2619	2674	530:binLong:1 left	44
531 left	17351	17397	17375	17432	531	60
531:binShort:2 left left	21050	21116	21066	21128	531:binShort:2 left	318
532 left	24961	25053	25026	25093	532	80
532:binShort:1 left left	3058	3088	3079	3128	532:binShort:1 left	36
533 left	19255	19300	19291	19341	533	48
534 left	15822	15884	15857	15934	534	178
534:binShort:2 left left	21194	21240	21233	21278	534:binShort:2 left	22
534:binShort:3 left left	20158	20203	20195	20229	534:binShort:3 left	30
535 left	17510	17557	17528	17586	535	108
536 left	9721	9768	9758	9807	536	60
536:binShort:3 left left	3414	3468	3447	3503	536:binShort:3 left	86
537 left	6436	6579	6493	6591	537	462
537:binShort:1 left left	1067	1116	1107	1164	537:binShort:1 left	30
538 left	2466	2525	2506	2554	538	80
538:binLong:3 left left	25664	25708	25755	25790	538:binLong:3 left	28
539 left	28502	28588	28502	28599	539	634
53:binLong:1 left left	2487	2553	29307	29357	53:binLong:1 left	24
53:binLong:10 left left	8140	8358	8220	8387	53:binLong:10 left	262
53:binLong:4 left left	6128	6188	6182	6238	53:binLong:4 left	60
53:binLong:5 left left	19509	19558	19557	19608	53:binLong:5 left	24
53:binLong:7 left left	8117	8195	8198	8279	53:binLong:7 left	50
53:binLong:8 left left	8873	8918	8916	8981	53:binLong:8 left	44
53:binShort:1 left left	28045	28122	28053	28131	53:binShort:1 left	284
53:binShort:3 left left	1401	1493	1419	1496	53:binShort:3 left	260
53:binShort:4 left left	2779	2829	2805	2853	53:binShort:4 left	88
54 left	2515	2748	2599	2771	54	936
540 left	11910	11961	11940	11987	540	78
541 left	10582	10743	10709	10791	541	192
542 left	14241	14311	14285	14352	542	182
543 left	27356	27409	27399	27443	543	84
[truncated: 565 more rows]

## Sheet: SARS-CoV-2_cluster_control2
ClusterID	LeftStart	LeftEnd	RightStart	RightEnd	ClusterID2	NumberOfChimeras
1 left	13532	13598	14627	14705	1	392
10 left	17997	18152	18086	18186	10	418
100 left	1227	1553	1264	1582	100	834
100:binLong:10 left left	15465	15562	15506	15578	100:binLong:10 left	36
100:binLong:7 left left	13886	13959	13934	14002	100:binLong:7 left	42
100:binLong:9 left left	23506	23572	23572	23613	100:binLong:9 left	30
100:binShort:1 left left	1249	1284	1276	1318	100:binShort:1 left	24
101 left	4228	4338	4297	4366	101	438
101:binLong:11 left left	28037	28127	28065	28173	101:binLong:11 left	242
101:binLong:6 left left	21228	21272	21280	21348	101:binLong:6 left	24
101:binLong:7 left left	16009	16099	16039	16125	101:binLong:7 left	192
101:binShort:1 left left	17297	17359	17334	17383	101:binShort:1 left	46
101:binShort:2 left left	13921	13962	13944	13993	101:binShort:2 left	36
102 left	10178	10249	10212	10289	102	148
102:binLong:3 left left	28645	28705	28710	28801	102:binLong:3 left	316
102:binLong:4 left left	26748	26824	26781	26905	102:binLong:4 left	234
102:binLong:7 left left	25262	25361	25293	25378	102:binLong:7 left	48
103 left	5589	5728	5634	5745	103	654
103:binLong:11 left left	9726	9784	9767	9826	103:binLong:11 left	40
103:binLong:6 left left	27463	27523	27624	27675	103:binLong:6 left	24
103:binLong:8 left left	21520	21594	21570	21629	103:binLong:8 left	60
103:binLong:9 left left	16814	16902	16893	16958	103:binLong:9 left	22
103:binShort:1 left left	16908	16943	16931	16984	103:binShort:1 left	34
103:binShort:2 left left	28356	28423	28402	28442	103:binShort:2 left	30
104 left	15907	16111	16020	16138	104	960
104:binLong:10 left left	6542	6596	6596	6666	104:binLong:10 left	24
104:binLong:11 left left	29387	29478	29438	29519	104:binLong:11 left	126
104:binLong:3 left left	8871	8931	8916	8979	104:binLong:3 left	24
105 left	26990	27053	27022	27117	105	194
105:binLong:3 left left	16616	16672	16654	16718	105:binLong:3 left	42
105:binLong:5 left left	18537	18648	18570	18667	105:binLong:5 left	52
105:binLong:8 left left	2120	2286	2210	2301	105:binLong:8 left	160
106 left	10829	10886	10901	10968	106	84
106:binLong:4 left left	13105	13240	13211	13282	106:binLong:4 left	180
106:binLong:9 left left	9077	9150	9106	9220	106:binLong:9 left	82
106:binShort:2 left left	29579	29641	29616	29671	106:binShort:2 left	44
107 left	30	75	27041	27093	107	334
107:binLong:3 left left	15038	15081	29843	29893	107:binLong:3 left	44
107:binShort:2 left left	14255	14314	14274	14329	107:binShort:2 left	186
107:binShort:3 left left	5783	5832	5818	5876	107:binShort:3 left	46
108 left	16133	16357	16184	16376	108	632
108:binLong:4 left left	7594	7656	7627	7706	108:binLong:4 left	104
108:binLong:5 left left	5213	5279	5249	5314	108:binLong:5 left	84
108:binShort:2 left left	9880	9948	9907	9984	108:binShort:2 left	66
108:binShort:4 left left	22769	22809	22798	22831	108:binShort:4 left	24
109 left	7821	7890	7837	7927	109	198
109:binLong:10 left left	26751	26829	26783	26858	109:binLong:10 left	136
109:binLong:5 left left	8881	9023	8917	9040	109:binLong:5 left	112
109:binLong:6 left left	3141	3257	3199	3285	109:binLong:6 left	154
109:binLong:7 left left	23282	23328	23334	23402	109:binLong:7 left	26
109:binLong:8 left left	3589	3828	3650	3858	109:binLong:8 left	192
109:binShort:1 left left	5945	6025	5969	6043	109:binShort:1 left	198
109:binShort:2 left left	968	1036	1021	1063	109:binShort:2 left	22
109:binShort:3 left left	10731	10784	10774	10825	109:binShort:3 left	24
10:binLong:3 left left	13317	13368	13375	13426	10:binLong:3 left	22
10:binLong:4 left left	12860	13037	12935	13054	10:binLong:4 left	278
10:binLong:6 left left	2728	2867	2790	2885	10:binLong:6 left	144
10:binLong:7 left left	4840	4924	4870	4976	10:binLong:7 left	122
10:binLong:9 left left	1814	1942	1864	1974	10:binLong:9 left	320
11 left	5063	5360	5162	5404	11	668
110 left	7330	7463	7386	7500	110	784
110:binLong:10 left left	17522	17587	17576	17628	110:binLong:10 left	22
110:binLong:11 left left	25939	26021	25998	26046	110:binLong:11 left	48
110:binLong:4 left left	16183	16253	16228	16311	110:binLong:4 left	24
110:binLong:8 left left	15615	15741	15681	15772	110:binLong:8 left	120
110:binShort:1 left left	2345	2394	2386	2432	110:binShort:1 left	30
111 left	2581	2711	2626	2738	111	1152
112 left	10552	10600	10589	10655	112	122
112:binLong:3 left left	975	1060	29478	29542	112:binLong:3 left	24
112:binLong:5 left left	1109	1216	1134	1225	112:binLong:5 left	356
112:binLong:6 left left	19757	19921	19839	19933	112:binLong:6 left	120
112:binLong:9 left left	13579	13695	13610	13732	112:binLong:9 left	120
112:binShort:3 left left	28334	28401	28380	28440	112:binShort:3 left	40
112:binShort:4 left left	18797	18859	18840	18898	112:binShort:4 left	40
113 left	12196	12378	12268	12398	113	492
113:binLong:10 left left	24845	24914	24886	24937	113:binLong:10 left	54
113:binLong:5 left left	104	203	242	317	113:binLong:5 left	38
113:binLong:7 left left	16270	16364	16298	16388	113:binLong:7 left	246
113:binShort:3 left left	18812	18877	18848	18914	113:binShort:3 left	66
114 left	6440	6574	6497	6604	114	900
114:binLong:10 left left	15965	16103	15999	16125	114:binLong:10 left	138
114:binLong:11 left left	23798	23863	23825	23884	114:binLong:11 left	34
114:binLong:5 left left	25267	25350	25300	25369	114:binLong:5 left	50
114:binLong:8 left left	8000	8087	8029	8113	114:binLong:8 left	176
114:binShort:2 left left	28856	28916	28896	28954	114:binShort:2 left	32
114:binShort:3 left left	22725	22795	22784	22826	114:binShort:3 left	22
115 left	5413	5558	5470	5579	115	852
115:binLong:11 left left	4761	4820	4811	4865	115:binLong:11 left	26
115:binLong:4 left left	12524	12620	12569	12644	115:binLong:4 left	64
115:binLong:5 left left	13501	13565	14660	14717	115:binLong:5 left	24
115:binLong:7 left left	26634	26692	26670	26735	115:binLong:7 left	28
115:binShort:2 left left	6334	6377	6365	6424	115:binShort:2 left	34
116 left	28503	28765	28646	28794	116	2572
116:binShort:1 left left	3975	4043	3991	4067	116:binShort:1 left	124
116:binShort:4 left left	13997	14044	14027	14078	116:binShort:4 left	36
117 left	29646	29779	29706	29821	117	1568
117:binLong:11 left left	10081	10155	10131	10195	117:binLong:11 left	90
117:binLong:4 left left	2975	3026	3028	3061	117:binLong:4 left	26
117:binLong:5 left left	13095	13254	13214	13299	117:binLong:5 left	168
117:binLong:7 left left	3722	3799	3772	3840	117:binLong:7 left	44
117:binLong:9 left left	19762	19904	19805	19916	117:binLong:9 left	98
117:binShort:1 left left	12852	12911	12894	12936	117:binShort:1 left	32
117:binShort:2 left left	13796	13846	13820	13876	117:binShort:2 left	90
118 left	21222	21336	21291	21368	118	286
118:binLong:2 left left	6000	6052	7983	8047	118:binLong:2 left	42
118:binLong:3 left left	1811	1871	1906	1965	118:binLong:3 left	42
118:binLong:8 left left	25935	26012	25996	26041	118:binLong:8 left	50
118:binLong:9 left left	17367	17471	17412	17495	118:binLong:9 left	38
118:binShort:1 left left	13973	14021	14009	14066	118:binShort:1 left	22
118:binShort:2 left left	4759	4793	4772	4837	118:binShort:2 left	38
118:binShort:4 left left	17791	17841	17823	17865	118:binShort:4 left	36
119 left	4594	4640	4627	4679	119	106
119:binLong:5 left left	21521	21586	21573	21622	119:binLong:5 left	70
119:binLong:6 left left	12616	12771	12670	12790	119:binLong:6 left	138
119:binLong:7 left left	28831	28932	28882	28972	119:binLong:7 left	64
119:binShort:1 left left	4781	4830	4819	4848	119:binShort:1 left	38
11:binLong:1 left left	971	1103	29292	29398	11:binLong:1 left	102
11:binLong:10 left left	5930	6095	6041	6118	11:binLong:10 left	100
11:binLong:5 left left	26759	26817	26863	26917	11:binLong:5 left	28
11:binLong:7 left left	567	735	658	760	11:binLong:7 left	306
11:binLong:8 left left	17721	17779	17766	17848	11:binLong:8 left	70
11:binShort:1 left left	6276	6314	6295	6350	11:binShort:1 left	42
12 left	10010	10085	10062	10125	12	142
120 left	8330	8527	8415	8555	120	376
120:binLong:4 left left	9924	10042	9958	10065	120:binLong:4 left	94
120:binLong:6 left left	15745	15884	15865	15916	120:binLong:6 left	102
120:binLong:7 left left	23319	23398	23386	23440	120:binLong:7 left	34
120:binShort:1 left left	29273	29369	29305	29374	120:binShort:1 left	154
121 left	22698	22767	22732	22806	121	204
121:binLong:10 left left	23392	23468	23450	23544	121:binLong:10 left	70
121:binLong:2 left left	18756	18805	19027	19086	121:binLong:2 left	28
121:binLong:6 left left	1352	1507	1410	1536	121:binLong:6 left	264
121:binLong:7 left left	12154	12224	12203	12261	121:binLong:7 left	30
121:binLong:8 left left	7028	7139	7064	7176	121:binLong:8 left	184
121:binShort:3 left left	4166	4241	4186	4251	121:binShort:3 left	180
122 left	2573	2739	2634	2767	122	792
122:binLong:10 left left	16525	16685	16601	16720	122:binLong:10 left	256
122:binLong:4 left left	1968	2140	2062	2163	122:binLong:4 left	168
122:binLong:9 left left	1618	1707	1665	1750	122:binLong:9 left	172
122:binShort:2 left left	6292	6358	6308	6372	122:binShort:2 left	122
123 left	12035	12109	12049	12157	123	276
123:binLong:2 left left	1301	1369	29322	29386	123:binLong:2 left	26
123:binLong:8 left left	11859	11909	11908	11955	123:binLong:8 left	26
123:binLong:9 left left	29001	29079	29112	29148	123:binLong:9 left	24
123:binShort:3 left left	12654	12702	12681	12729	123:binShort:3 left	70
124 left	29173	29222	29208	29266	124	76
124:binLong:1 left left	31	88	3174	3231	124:binLong:1 left	32
124:binLong:11 left left	24994	25076	25018	25112	124:binLong:11 left	44
124:binLong:3 left left	8549	8621	8623	8682	124:binLong:3 left	36
124:binLong:4 left left	16730	16824	16756	16858	124:binLong:4 left	94
124:binShort:1 left left	5659	5712	5692	5740	124:binShort:1 left	76
124:binShort:2 left left	7999	8030	8020	8077	124:binShort:2 left	32
124:binShort:4 left left	29379	29441	29385	29460	124:binShort:4 left	136
125 left	1034	1108	1061	1153	125	124
125:binLong:4 left left	27261	27304	27303	27359	125:binLong:4 left	22
125:binLong:5 left left	27363	27416	27403	27453	125:binLong:5 left	34
125:binLong:6 left left	20499	20560	20547	20598	125:binLong:6 left	24
125:binLong:8 left left	28924	29016	28979	29048	125:binLong:8 left	42
126 left	14212	14307	14271	14333	126	304
126:binLong:10 left left	2019	2143	2099	2163	126:binLong:10 left	150
126:binLong:5 left left	6599	6702	6679	6744	126:binLong:5 left	56
126:binLong:7 left left	23394	23481	23442	23551	126:binLong:7 left	48
127 left	17692	17834	17808	17877	127	144
127:binLong:1 left left	12862	12926	12968	13032	127:binLong:1 left	30
127:binLong:10 left left	11679	11788	11705	11815	127:binLong:10 left	104
127:binLong:11 left left	7377	7446	7409	7478	127:binLong:11 left	138
127:binLong:5 left left	28321	28399	28400	28460	127:binLong:5 left	22
127:binLong:7 left left	20558	20654	20615	20699	127:binLong:7 left	244
127:binLong:8 left left	23394	23458	23456	23562	127:binLong:8 left	84
127:binLong:9 left left	26927	26976	26970	27024	127:binLong:9 left	48
127:binShort:2 left left	18238	18307	18293	18342	127:binShort:2 left	30
127:binShort:4 left left	16059	16120	16088	16140	127:binShort:4 left	76
128 left	20009	20073	20049	20117	128	92
128:binLong:1 left left	20238	20300	20335	20390	128:binLong:1 left	66
128:binLong:10 left left	19074	19169	19134	19213	128:binLong:10 left	80
128:binLong:2 left left	29	90	3903	3971	128:binLong:2 left	50
128:binLong:3 left left	3480	3557	3568	3616	128:binLong:3 left	82
128:binLong:6 left left	19403	19547	19430	19569	128:binLong:6 left	134
128:binShort:1 left left	20909	20962	20940	20992	128:binShort:1 left	46
129 left	23572	23597	23624	23666	129	8382
129:binLong:11 left left	22340	22396	22387	22436	129:binLong:11 left	38
129:binLong:4 left left	12212	12357	12270	12380	129:binLong:4 left	170
129:binLong:6 left left	13491	13548	14647	14717	129:binLong:6 left	36
129:binLong:7 left left	17909	18072	17977	18097	129:binLong:7 left	136
129:binLong:8 left left	16430	16504	16511	16568	129:binLong:8 left	34
12:binLong:5 left left	11247	11335	11286	11363	12:binLong:5 left	90
12:binLong:8 left left	28558	28770	28663	28791	12:binLong:8 left	556
12:binShort:1 left left	25570	25613	25593	25649	12:binShort:1 left	26
12:binShort:2 left left	26534	26580	26564	26617	12:binShort:2 left	22
13 left	16846	17010	16926	17041	13	664
130 left	3170	3272	3200	3285	130	1104
130:binLong:11 left left	12460	12546	12516	12583	130:binLong:11 left	58
130:binLong:5 left left	7006	7135	7077	7176	130:binLong:5 left	156
130:binLong:6 left left	2321	2556	2376	2566	130:binLong:6 left	574
130:binLong:9 left left	5937	6000	7335	7384	130:binLong:9 left	24
131 left	6038	6083	6067	6115	131	104
131:binLong:5 left left	14445	14538	14485	14585	131:binLong:5 left	40
131:binLong:6 left left	13452	13655	13516	13678	131:binLong:6 left	144
131:binShort:4 left left	4969	5025	4982	5046	131:binShort:4 left	124
132 left	3372	3503	3435	3542	132	440
132:binLong:10 left left	13276	13404	13341	13422	132:binLong:10 left	170
132:binLong:11 left left	9848	9931	9916	9972	132:binLong:11 left	30
132:binLong:3 left left	19647	19708	20053	20110	132:binLong:3 left	26
132:binLong:7 left left	25575	25623	25604	25685	132:binLong:7 left	36
132:binLong:9 left left	11795	11893	11844	11920	132:binLong:9 left	48
132:binShort:2 left left	25004	25060	25035	25093	132:binShort:2 left	40
133 left	7722	7783	7735	7800	133	254
133:binLong:8 left left	6220	6338	6293	6378	133:binLong:8 left	38
133:binShort:3 left left	2383	2442	2399	2475	133:binShort:3 left	156
134 left	28279	28350	28289	28383	134	426
134:binLong:10 left left	2905	2966	2988	3072	134:binLong:10 left	26
134:binLong:4 left left	28424	28613	28498	28638	134:binLong:4 left	354
134:binLong:7 left left	15213	15295	15283	15340	134:binLong:7 left	36
134:binLong:8 left left	13644	13695	13703	13753	134:binLong:8 left	22
134:binShort:2 left left	28685	28721	28714	28755	134:binShort:2 left	26
135 left	22900	23021	22968	23082	135	140
135:binLong:10 left left	29020	29101	29117	29164	135:binLong:10 left	26
135:binLong:11 left left	26742	26834	26783	26856	135:binLong:11 left	110
135:binLong:8 left left	21769	21835	21820	21875	135:binLong:8 left	32
135:binLong:9 left left	14083	14152	14170	14225	135:binLong:9 left	30
136 left	24538	24598	24583	24648	136	114
136:binLong:10 left left	10142	10207	10191	10255	136:binLong:10 left	24
136:binLong:4 left left	29226	29319	29265	29364	136:binLong:4 left	250
136:binLong:5 left left	2002	2133	2089	2162	136:binLong:5 left	136
136:binLong:6 left left	18371	18575	18415	18584	136:binLong:6 left	248
136:binLong:7 left left	392	446	440	550	136:binLong:7 left	168
136:binLong:8 left left	140	218	198	292	136:binLong:8 left	96
136:binShort:1 left left	1016	1096	1075	1126	136:binShort:1 left	34
137 left	21580	21653	21611	21688	137	122
137:binLong:1 left left	28361	28443	28851	28942	137:binLong:1 left	22
137:binLong:10 left left	5521	5613	5591	5655	137:binLong:10 left	24
137:binLong:11 left left	16566	16708	16653	16734	137:binLong:11 left	202
137:binLong:4 left left	18639	18784	18733	18845	137:binLong:4 left	136
137:binLong:7 left left	24541	24651	24571	24664	137:binLong:7 left	104
137:binLong:8 left left	9090	9187	9127	9220	137:binLong:8 left	82
137:binShort:1 left left	9104	9161	9144	9205	137:binShort:1 left	40
137:binShort:3 left left	20159	20209	20187	20234	137:binShort:3 left	42
137:binShort:4 left left	15156	15199	15185	15231	137:binShort:4 left	30
138 left	27455	27511	27472	27563	138	230
138:binLong:5 left left	26826	26915	26896	26971	138:binLong:5 left	26
138:binShort:2 left left	8780	8824	8811	8846	138:binShort:2 left	24
139 left	5827	6091	5904	6118	139	736
139:binLong:4 left left	24789	24891	24886	24939	139:binLong:4 left	70
139:binLong:6 left left	28351	28466	28380	28489	139:binLong:6 left	68
139:binLong:9 left left	15245	15335	15284	15378	139:binLong:9 left	48
139:binShort:4 left left	1099	1137	1128	1186	139:binShort:4 left	22
13:binLong:11 left left	3793	4059	3870	4087	13:binLong:11 left	302
13:binLong:2 left left	16615	16705	16976	17033	13:binLong:2 left	32
13:binLong:8 left left	5801	6127	5871	6175	13:binLong:8 left	498
13:binShort:2 left left	4425	4506	4444	4508	13:binShort:2 left	224
14 left	24273	24338	24284	24389	14	230
140 left	15775	15892	15846	15926	140	302
140:binLong:11 left left	3515	3586	3553	3630	140:binLong:11 left	92
140:binLong:6 left left	14191	14327	14284	14348	140:binLong:6 left	126
140:binLong:8 left left	9943	10024	9967	10059	140:binLong:8 left	60
140:binLong:9 left left	23768	23828	23819	23878	140:binLong:9 left	34
140:binShort:1 left left	4616	4676	4645	4705	140:binShort:1 left	86
140:binShort:2 left left	5256	5307	5297	5330	140:binShort:2 left	28
140:binShort:3 left left	6610	6669	6641	6701	140:binShort:3 left	44
141 left	1132	1375	1289	1434	141	888
141:binLong:3 left left	1621	1684	1691	1736	141:binLong:3 left	24
141:binLong:8 left left	13531	13598	14618	14679	141:binLong:8 left	102
142 left	21509	21567	21536	21615	142	138
142:binLong:11 left left	21006	21122	21079	21157	142:binLong:11 left	332
142:binLong:4 left left	7026	7074	7053	7135	142:binLong:4 left	42
142:binLong:5 left left	22589	22683	22656	22721	142:binLong:5 left	22
142:binLong:6 left left	8128	8382	8229	8394	142:binLong:6 left	306
142:binLong:8 left left	8567	8814	8657	8825	142:binLong:8 left	226
143 left	28427	28592	28511	28635	143	418
143:binLong:1 left left	11725	11771	11800	11857	143:binLong:1 left	30
143:binLong:10 left left	27167	27245	27189	27291	143:binLong:10 left	160
143:binLong:11 left left	13793	13871	13823	13905	143:binLong:11 left	92
143:binLong:6 left left	10179	10245	10219	10283	143:binLong:6 left	72
143:binLong:8 left left	7817	7883	7853	7919	143:binLong:8 left	60
143:binShort:2 left left	5305	5344	5328	5383	143:binShort:2 left	22
144 left	28386	28449	28431	28491	144	100
144:binLong:10 left left	9898	10076	9947	10087	144:binLong:10 left	122
144:binLong:5 left left	19444	19528	19524	19580	144:binLong:5 left	28
144:binLong:7 left left	19862	19941	19905	19981	144:binLong:7 left	22
144:binLong:9 left left	23188	23253	23248	23300	144:binLong:9 left	24
144:binShort:1 left left	13698	13752	13733	13773	144:binShort:1 left	40
144:binShort:3 left left	12160	12218	12189	12245	144:binShort:3 left	42
145 left	8567	8801	8654	8824	145	508
145:binLong:10 left left	12546	12629	12607	12668	145:binLong:10 left	26
145:binLong:3 left left	995	1099	29465	29540	145:binLong:3 left	22
145:binLong:4 left left	16839	16908	16892	16950	145:binLong:4 left	30
145:binLong:5 left left	16828	16890	16896	16946	145:binLong:5 left	26
145:binLong:8 left left	24836	24886	24886	24933	145:binLong:8 left	60
145:binShort:2 left left	23725	23761	23748	23788	145:binShort:2 left	24
146 left	18171	18247	18208	18306	146	112
146:binLong:11 left left	23315	23392	23381	23440	146:binLong:11 left	28
146:binLong:4 left left	9075	9146	9089	9204	146:binLong:4 left	68
146:binLong:5 left left	28032	28144	28070	28168	146:binLong:5 left	272
146:binShort:1 left left	4507	4586	4524	4599	146:binShort:1 left	128
147 left	14003	14076	14024	14091	147	316
147:binShort:2 left left	5765	5798	5782	5834	147:binShort:2 left	24
148 left	18986	19102	19053	19168	148	218
148:binLong:10 left left	29228	29322	29262	29368	148:binLong:10 left	174
148:binLong:6 left left	2874	3002	2905	3022	148:binLong:6 left	100
148:binLong:7 left left	1708	1747	1744	1806	148:binLong:7 left	22
148:binLong:9 left left	925	1072	972	1082	148:binLong:9 left	168
148:binShort:1 left left	1076	1124	1106	1170	148:binShort:1 left	36
149 left	2188	2263	2199	2277	149	438
149:binLong:4 left left	102	158	220	287	149:binLong:4 left	40
149:binLong:7 left left	7590	7672	7623	7698	149:binLong:7 left	100
149:binShort:1 left left	28287	28352	28307	28376	149:binShort:1 left	152
149:binShort:2 left left	11690	11770	11716	11790	149:binShort:2 left	140
14:binLong:10 left left	10249	10337	10287	10364	14:binLong:10 left	62
14:binLong:4 left left	3858	4094	3948	4120	14:binLong:4 left	282
14:binLong:5 left left	19244	19302	19267	19345	14:binLong:5 left	50
14:binLong:6 left left	13768	13874	13805	13906	14:binLong:6 left	144
14:binLong:7 left left	7682	7789	7718	7826	14:binLong:7 left	146
14:binLong:9 left left	2918	3000	2979	3030	14:binLong:9 left	40
14:binShort:1 left left	13287	13327	13314	13372	14:binShort:1 left	22
15 left	5916	6244	6046	6278	15	948
150 left	16377	16445	16417	16481	150	196
150:binLong:3 left left	7693	7766	7764	7812	150:binLong:3 left	98
150:binLong:5 left left	18639	18760	18715	18811	150:binLong:5 left	126
150:binShort:2 left left	15067	15123	15081	15143	150:binShort:2 left	74
151 left	15087	15220	15156	15256	151	302
151:binLong:10 left left	24548	24625	24584	24661	151:binLong:10 left	46
151:binLong:3 left left	28409	28476	28844	28940	151:binLong:3 left	22
151:binLong:9 left left	16735	16800	16780	16848	151:binLong:9 left	46
152 left	4410	4542	4515	4587	152	172
152:binLong:10 left left	8080	8238	8143	8274	152:binLong:10 left	180
152:binLong:3 left left	667	759	29479	29537	152:binLong:3 left	30
152:binLong:5 left left	3830	3909	3884	3957	152:binLong:5 left	44
152:binLong:8 left left	16267	16336	16298	16367	152:binLong:8 left	182
152:binShort:2 left left	7509	7551	7529	7572	152:binShort:2 left	54
152:binShort:3 left left	15892	15937	15926	15975	152:binShort:3 left	22
153 left	10612	10829	10716	10843	153	246
153:binLong:4 left left	12056	12109	12697	12760	153:binLong:4 left	48
153:binLong:5 left left	6064	6135	6117	6182	153:binLong:5 left	38
153:binLong:7 left left	767	819	816	856	153:binLong:7 left	24
153:binShort:3 left left	8267	8361	8274	8378	153:binShort:3 left	296
154 left	1720	1796	1757	1826	154	158
154:binLong:6 left left	16466	16529	16503	16561	154:binLong:6 left	24
154:binLong:7 left left	19677	19739	19738	19785	154:binLong:7 left	40
154:binLong:9 left left	27473	27546	27631	27673	154:binLong:9 left	28
154:binShort:2 left left	19038	19114	19049	19121	154:binShort:2 left	276
154:binShort:3 left left	18946	19002	18983	19021	154:binShort:3 left	30
155 left	2770	2850	2794	2872	155	212
155:binLong:10 left left	28171	28248	28199	28298	155:binLong:10 left	66
155:binLong:2 left left	701	781	1618	1667	155:binLong:2 left	32
155:binLong:7 left left	27464	27537	27580	27654	155:binLong:7 left	36
155:binLong:9 left left	15323	15466	15377	15477	155:binLong:9 left	114
155:binShort:2 left left	1401	1483	1404	1503	155:binShort:2 left	308
156 left	17398	17581	17496	17602	156	274
156:binLong:1 left left	18758	18811	19025	19089	156:binLong:1 left	28
156:binLong:11 left left	9170	9260	9239	9315	156:binLong:11 left	66
156:binLong:6 left left	18233	18329	18286	18350	156:binLong:6 left	66
156:binLong:8 left left	29595	29677	29637	29696	156:binLong:8 left	52
156:binShort:2 left left	27454	27505	27473	27538	156:binShort:2 left	114
157 left	17920	18063	17981	18097	157	270
157:binLong:3 left left	11460	11519	11710	11775	157:binLong:3 left	46
157:binShort:1 left left	14552	14606	14571	14639	157:binShort:1 left	98
157:binShort:3 left left	29260	29343	29301	29359	157:binShort:3 left	108
157:binShort:4 left left	1584	1631	1620	1658	157:binShort:4 left	30
158 left	5456	5525	5480	5560	158	334
158:binLong:4 left left	19458	19545	19511	19582	158:binLong:4 left	44
158:binShort:2 left left	17346	17400	17378	17428	158:binShort:2 left	46
158:binShort:4 left left	1317	1378	1361	1405	158:binShort:4 left	52
159 left	24724	24777	24751	24807	159	130
159:binLong:4 left left	11681	11775	11709	11800	159:binLong:4 left	116
159:binShort:1 left left	18811	18867	18832	18908	159:binShort:1 left	72
15:binLong:11 left left	14068	14169	14148	14219	15:binLong:11 left	50
15:binLong:4 left left	5217	5382	5335	5403	15:binLong:4 left	74
15:binLong:6 left left	2137	2273	2208	2302	15:binLong:6 left	146
15:binLong:9 left left	9796	9969	9881	10011	15:binLong:9 left	80
15:binShort:1 left left	10637	10694	10680	10732	15:binShort:1 left	26
15:binShort:2 left left	1622	1704	1645	1714	15:binShort:2 left	138
15:binShort:3 left left	17388	17439	17415	17466	15:binShort:3 left	54
15:binShort:4 left left	17418	17489	17437	17508	15:binShort:4 left	68
16 left	8080	8186	8145	8230	16	348
160 left	11318	11374	11347	11409	160	112
160:binLong:11 left left	29585	29648	29635	29688	160:binLong:11 left	46
160:binLong:4 left left	22961	23030	23024	23093	160:binLong:4 left	48
160:binShort:2 left left	25061	25110	25090	25160	160:binShort:2 left	30
160:binShort:3 left left	14550	14576	14568	14632	160:binShort:3 left	22
160:binShort:4 left left	21272	21318	21308	21356	160:binShort:4 left	30
161 left	12937	13002	12967	13031	161	224
161:binLong:10 left left	27525	27605	27578	27646	161:binLong:10 left	78
161:binLong:4 left left	13918	13999	13934	14046	161:binLong:4 left	64
162 left	16411	16511	16491	16560	162	82
162:binLong:4 left left	28267	28335	28304	28378	162:binLong:4 left	78
162:binLong:8 left left	18823	18925	18855	18946	162:binLong:8 left	92
162:binShort:3 left left	1014	1091	1077	1120	162:binShort:3 left	38
163 left	4877	5089	4967	5103	163	266
163:binLong:1 left left	1274	1318	29303	29353	163:binLong:1 left	22
163:binLong:4 left left	3910	3985	4015	4081	163:binLong:4 left	34
163:binLong:5 left left	4203	4273	4264	4308	163:binLong:5 left	36
163:binLong:7 left left	19913	20012	19984	20055	163:binLong:7 left	60
163:binShort:2 left left	26987	27040	27022	27073	163:binShort:2 left	34
163:binShort:3 left left	4613	4673	4644	4698	163:binShort:3 left	80
164 left	4574	4664	4603	4693	164	234
164:binLong:1 left left	961	1051	29351	29418	164:binLong:1 left	44
164:binShort:1 left left	7401	7466	7416	7484	164:binShort:1 left	142
164:binShort:3 left left	10495	10566	10555	10600	164:binShort:3 left	22
165 left	28659	28711	28682	28747	165	356
165:binLong:10 left left	14757	14824	14788	14858	165:binLong:10 left	44
165:binLong:5 left left	25584	25647	25622	25723	165:binLong:5 left	38
165:binLong:8 left left	14076	14212	14148	14227	165:binLong:8 left	78
165:binShort:1 left left	16692	16751	16729	16781	165:binShort:1 left	44
165:binShort:2 left left	17270	17311	17305	17350	165:binShort:2 left	22
165:binShort:3 left left	7059	7114	7104	7149	165:binShort:3 left	28
166 left	10770	10840	10792	10856	166	220
166:binLong:11 left left	22550	22602	22580	22641	166:binLong:11 left	26
166:binLong:4 left left	11221	11296	11270	11337	166:binLong:4 left	44
166:binLong:5 left left	4696	4835	4758	4865	166:binLong:5 left	102
166:binLong:6 left left	24848	24918	24924	24957	166:binLong:6 left	30
166:binLong:9 left left	29191	29265	29233	29314	166:binLong:9 left	44
166:binShort:1 left left	4064	4123	4099	4149	166:binShort:1 left	36
167 left	20114	20158	20140	20198	167	82
167:binLong:10 left left	17538	17608	18123	18190	167:binLong:10 left	26
167:binLong:11 left left	5843	6002	5896	6016	167:binLong:11 left	238
167:binLong:6 left left	10518	10691	10598	10732	167:binLong:6 left	110
167:binLong:8 left left	18434	18628	18458	18647	167:binLong:8 left	194
167:binLong:9 left left	3718	3793	3759	3837	167:binLong:9 left	68
167:binShort:1 left left	18641	18696	18676	18721	167:binShort:1 left	38
167:binShort:2 left left	9948	10000	9984	10023	167:binShort:2 left	44
167:binShort:3 left left	24174	24223	24205	24254	167:binShort:3 left	38
168 left	27166	27222	27190	27298	168	334
168:binLong:11 left left	24568	24639	24622	24673	168:binLong:11 left	38
168:binShort:1 left left	19822	19898	19869	19931	168:binShort:1 left	60
168:binShort:2 left left	18444	18513	18474	18540	168:binShort:2 left	72
169 left	18078	18158	18102	18199	169	266
169:binLong:10 left left	18687	18752	18738	18836	169:binLong:10 left	94
169:binLong:11 left left	17045	17085	17088	17146	169:binLong:11 left	32
169:binLong:4 left left	29010	29088	29066	29130	169:binLong:4 left	96
169:binLong:7 left left	26223	26295	26290	26355	169:binLong:7 left	90
169:binShort:1 left left	20274	20313	20307	20375	169:binShort:1 left	22
169:binShort:2 left left	778	832	824	859	169:binShort:2 left	28
169:binShort:4 left left	17987	18016	18008	18049	169:binShort:4 left	22
16:binLong:4 left left	10468	10538	10517	10586	16:binLong:4 left	28
16:binLong:6 left left	20528	20710	20604	20724	16:binLong:6 left	294
16:binLong:7 left left	17446	17516	17476	17569	16:binLong:7 left	56
16:binLong:8 left left	28959	29022	29046	29130	16:binLong:8 left	32
16:binLong:9 left left	20462	20526	20506	20568	16:binLong:9 left	30
16:binShort:2 left left	19805	19895	19827	19904	16:binShort:2 left	188
16:binShort:3 left left	11329	11369	11353	11410	16:binShort:3 left	34
17 left	4573	4625	4594	4656	17	210
170 left	23500	23569	23537	23610	170	188
170:binLong:3 left left	18699	18745	18733	18821	170:binLong:3 left	26
170:binLong:4 left left	20989	21036	21040	21094	170:binLong:4 left	22
170:binLong:9 left left	11241	11317	11285	11347	170:binLong:9 left	78
170:binShort:1 left left	14864	14915	14882	14948	170:binShort:1 left	60
170:binShort:3 left left	10503	10544	10529	10584	170:binShort:3 left	24
171 left	18699	18905	18821	18936	171	200
171:binLong:11 left left	7593	7647	7620	7698	171:binLong:11 left	72
171:binLong:4 left left	17177	17252	17208	17280	171:binLong:4 left	42
171:binLong:7 left left	11872	11952	11915	11983	171:binLong:7 left	40
171:binLong:9 left left	13795	13861	13827	13890	171:binLong:9 left	86
171:binShort:3 left left	8674	8751	8692	8763	171:binShort:3 left	196
172 left	11352	11407	11396	11441	172	92
172:binLong:8 left left	85	140	212	281	172:binLong:8 left	36
172:binShort:2 left left	9471	9517	9502	9553	172:binShort:2 left	22
173 left	12721	12804	12733	12817	173	404
173:binLong:10 left left	19456	19553	19508	19574	173:binLong:10 left	54
173:binLong:4 left left	25945	26007	25976	26043	173:binLong:4 left	64
173:binLong:5 left left	19088	19159	19139	19210	173:binLong:5 left	30
173:binLong:6 left left	10984	11030	11019	11067	173:binLong:6 left	26
173:binLong:7 left left	7880	7946	7921	7971	173:binLong:7 left	54
173:binLong:9 left left	5775	5844	5821	5872	173:binLong:9 left	42
173:binShort:4 left left	6840	6887	6871	6913	173:binShort:4 left	40
174 left	20146	20219	20183	20253	174	230
174:binLong:10 left left	4818	4894	4872	4937	174:binLong:10 left	82
174:binLong:4 left left	17937	18001	17974	18037	174:binLong:4 left	32
174:binLong:5 left left	7330	7468	7414	7489	174:binLong:5 left	172
174:binLong:6 left left	14041	14121	14136	14203	174:binLong:6 left	50
174:binLong:7 left left	16540	16694	16621	16731	174:binLong:7 left	284
174:binShort:2 left left	5446	5487	5463	5530	174:binShort:2 left	68
174:binShort:3 left left	13118	13164	13155	13231	174:binShort:3 left	30
175 left	15622	15747	15687	15775	175	298
175:binLong:3 left left	1049	1104	1360	1424	175:binLong:3 left	22
175:binLong:4 left left	4173	4266	4236	4307	175:binLong:4 left	36
175:binLong:7 left left	5516	5600	5586	5642	175:binLong:7 left	44
175:binLong:8 left left	22529	22606	22577	22634	175:binLong:8 left	30
175:binShort:3 left left	10135	10198	10182	10226	175:binShort:3 left	38
176 left	13090	13228	13199	13293	176	384
176:binLong:10 left left	29696	29772	29719	29796	176:binLong:10 left	134
176:binShort:1 left left	15276	15331	15317	15356	176:binShort:1 left	30
176:binShort:3 left left	10645	10710	10683	10747	176:binShort:3 left	44
177 left	9884	10150	10058	10184	177	322
177:binLong:10 left left	15229	15282	15281	15337	177:binLong:10 left	22
177:binLong:3 left left	1395	1452	1412	1521	177:binLong:3 left	54
177:binLong:6 left left	5777	5840	5819	5868	177:binLong:6 left	38
177:binLong:8 left left	1056	1120	1085	1149	177:binLong:8 left	44
178 left	24109	24214	24196	24253	178	108
178:binLong:10 left left	22697	22761	22731	22801	178:binLong:10 left	86
178:binLong:11 left left	28310	28369	29075	29129	178:binLong:11 left	30
178:binShort:1 left left	29239	29299	29284	29341	178:binShort:1 left	32
179 left	1228	1372	1272	1408	179	608
179:binLong:11 left left	28162	28218	28213	28275	179:binLong:11 left	56
179:binLong:4 left left	20443	20501	20485	20550	179:binLong:4 left	44
179:binLong:7 left left	9841	9901	9878	9970	179:binLong:7 left	26
179:binShort:3 left left	12825	12895	12849	12911	179:binShort:3 left	134
17:binLong:10 left left	17913	17980	17981	18039	17:binLong:10 left	30
17:binLong:6 left left	23260	23348	23309	23399	17:binLong:6 left	40
17:binLong:7 left left	820	884	859	956	17:binLong:7 left	42
18 left	8485	8630	8555	8712	18	532
180 left	869	1198	970	1229	180	1052
180:binLong:7 left left	8883	8986	8909	9009	180:binLong:7 left	102
180:binLong:9 left left	21142	21183	21199	21240	180:binLong:9 left	30
180:binShort:3 left left	1811	1856	1830	1900	180:binShort:3 left	84
181 left	7998	8091	8022	8112	181	614
181:binLong:11 left left	9085	9166	9126	9214	181:binLong:11 left	60
181:binLong:7 left left	18384	18625	18477	18636	181:binLong:7 left	252
181:binShort:2 left left	16862	16904	16893	16949	181:binShort:2 left	28
182 left	9723	9779	9758	9812	182	128
182:binLong:11 left left	89	216	182	293	182:binLong:11 left	104
182:binLong:2 left left	10384	10439	10580	10659	182:binLong:2 left	36
182:binLong:9 left left	28257	28314	28294	28370	182:binLong:9 left	74
182:binShort:2 left left	24051	24107	24082	24123	182:binShort:2 left	68
182:binShort:3 left left	4225	4269	4254	4296	182:binShort:3 left	26
183 left	5782	5827	5815	5870	183	76
183:binLong:6 left left	27474	27550	27603	27659	183:binLong:6 left	24
183:binLong:9 left left	6482	6558	6509	6589	183:binLong:9 left	120
183:binShort:3 left left	8638	8671	8661	8722	183:binShort:3 left	24
183:binShort:4 left left	12717	12763	12754	12794	183:binShort:4 left	32
184 left	5569	5721	5632	5740	184	584
184:binLong:10 left left	5828	6006	5891	6025	184:binLong:10 left	270
184:binLong:6 left left	20899	20958	20911	21016	184:binLong:6 left	64
184:binShort:1 left left	12233	12308	12244	12332	184:binShort:1 left	210
184:binShort:2 left left	23361	23406	23384	23441	184:binShort:2 left	32
184:binShort:4 left left	8262	8312	8302	8359	184:binShort:4 left	30
185 left	6381	6465	6387	6465	185	1508
185:binLong:10 left left	10633	10757	10648	10784	185:binLong:10 left	176
185:binLong:3 left left	996	1107	1311	1380	185:binLong:3 left	36
185:binLong:4 left left	2782	2986	2881	3000	185:binLong:4 left	96
185:binLong:5 left left	15894	15955	15925	15996	185:binLong:5 left	22
185:binShort:3 left left	8024	8104	8084	8121	185:binShort:3 left	52
185:binShort:4 left left	19033	19091	19046	19117	185:binShort:4 left	122
186 left	1817	1948	1839	1980	186	846
186:binLong:4 left left	18941	19000	18964	19031	186:binLong:4 left	48
186:binLong:5 left left	13475	13549	13513	13578	186:binLong:5 left	68
186:binLong:7 left left	18155	18232	18185	18294	186:binLong:7 left	66
186:binShort:2 left left	20432	20489	20475	20528	186:binShort:2 left	22
187 left	2743	2860	2788	2886	187	402
187:binLong:10 left left	26044	26092	26077	26136	187:binLong:10 left	30
187:binLong:2 left left	29715	29750	29760	29801	187:binLong:2 left	24
187:binLong:5 left left	28614	28663	28658	28733	187:binLong:5 left	30
187:binShort:2 left left	16917	16987	16923	17002	187:binShort:2 left	218
187:binShort:4 left left	14551	14600	14588	14640	187:binShort:4 left	36
188 left	5609	5683	5624	5710	188	350
188:binLong:5 left left	3731	3796	3788	3841	188:binLong:5 left	38
189 left	28901	28988	28943	29018	189	122
189:binLong:10 left left	2174	2211	2209	2265	189:binLong:10 left	54
189:binLong:3 left left	13527	13586	14630	14698	189:binLong:3 left	70
189:binLong:4 left left	12167	12233	12183	12272	189:binLong:4 left	32
189:binLong:5 left left	18386	18431	18417	18475	189:binLong:5 left	28
189:binLong:7 left left	12664	12783	12684	12796	189:binLong:7 left	148
18:binLong:3 left left	12841	13010	12952	13034	18:binLong:3 left	108
18:binLong:6 left left	8566	8803	8685	8822	18:binLong:6 left	238
18:binLong:8 left left	16734	16803	16763	16844	18:binLong:8 left	68
18:binShort:1 left left	8014	8077	8059	8105	18:binShort:1 left	48
18:binShort:2 left left	3418	3480	3447	3509	18:binShort:2 left	114
19 left	15060	15217	15152	15258	19	408
190 left	7827	7952	7909	7974	190	190
190:binLong:5 left left	10178	10256	10232	10291	190:binLong:5 left	50
190:binShort:1 left left	3420	3518	3423	3525	190:binShort:1 left	400
190:binShort:3 left left	7888	7960	7907	7973	190:binShort:3 left	130
191 left	24803	24898	24878	24936	191	154
191:binLong:4 left left	19843	19952	19911	19989	191:binLong:4 left	30
191:binLong:5 left left	16385	16442	16401	16477	191:binLong:5 left	46
191:binLong:6 left left	16482	16539	16553	16594	191:binLong:6 left	30
191:binShort:4 left left	29265	29316	29310	29370	191:binShort:4 left	22
192 left	13954	14003	13990	14051	192	50
192:binLong:5 left left	3635	3713	3658	3744	192:binLong:5 left	56
192:binLong:6 left left	15214	15351	15283	15387	192:binLong:6 left	74
192:binLong:8 left left	26987	27077	27022	27115	192:binLong:8 left	72
192:binShort:4 left left	29431	29490	29481	29532	192:binShort:4 left	26
193 left	2772	2831	2783	2853	193	514
193:binLong:9 left left	22010	22069	22053	22102	193:binLong:9 left	32
193:binShort:1 left left	1700	1741	1732	1778	193:binShort:1 left	24
193:binShort:2 left left	5240	5289	5267	5319	193:binShort:2 left	38
194 left	17184	17235	17207	17267	194	128
194:binLong:1 left left	42	100	6496	6541	194:binLong:1 left	30
194:binLong:6 left left	5434	5597	5466	5630	194:binLong:6 left	272
194:binLong:7 left left	22964	23035	23001	23083	194:binLong:7 left	46
194:binShort:2 left left	793	849	838	895	194:binShort:2 left	34
194:binShort:3 left left	6280	6320	6309	6359	194:binShort:3 left	38
194:binShort:4 left left	20618	20684	20638	20697	194:binShort:4 left	220
195 left	5577	5717	5625	5739	195	604
195:binLong:5 left left	9721	9776	9763	9815	195:binLong:5 left	48
195:binShort:1 left left	3870	3913	3893	3950	195:binShort:1 left	46
196 left	18431	18539	18460	18573	196	204
196:binLong:11 left left	15219	15263	15246	15328	196:binLong:11 left	32
196:binLong:4 left left	26988	27048	27040	27106	196:binLong:4 left	40
196:binLong:5 left left	14383	14453	14459	14492	196:binLong:5 left	28
196:binLong:8 left left	14210	14266	14297	14338	196:binLong:8 left	22
196:binLong:9 left left	2862	2930	2896	2972	196:binLong:9 left	62
196:binShort:1 left left	15071	15140	15119	15163	196:binShort:1 left	38
196:binShort:2 left left	20912	20966	20955	20988	196:binShort:2 left	24
196:binShort:4 left left	28039	28095	28082	28131	196:binShort:4 left	40
197 left	23787	23860	23807	23879	197	192
197:binLong:1 left left	23	79	26486	26525	197:binLong:1 left	24
197:binLong:4 left left	5591	5723	5634	5735	197:binLong:4 left	208
197:binLong:5 left left	6570	6635	6602	6685	197:binLong:5 left	42
197:binLong:8 left left	17911	18059	17980	18089	197:binLong:8 left	110
197:binShort:1 left left	25600	25667	25653	25695	197:binShort:1 left	26
197:binShort:2 left left	28213	28261	28245	28284	197:binShort:2 left	30
197:binShort:3 left left	7368	7401	7390	7460	197:binShort:3 left	22
197:binShort:4 left left	8407	8445	8434	8478	197:binShort:4 left	30
198 left	17391	17573	17470	17633	198	190
198:binLong:4 left left	19132	19202	19177	19241	198:binLong:4 left	30
198:binLong:7 left left	16543	16620	16660	16709	198:binLong:7 left	24
199 left	24859	24926	24889	24942	199	114
199:binLong:11 left left	25410	25526	25517	25578	199:binLong:11 left	104
199:binLong:5 left left	6489	6568	6514	6595	199:binLong:5 left	118
199:binLong:6 left left	4933	5117	4976	5133	199:binLong:6 left	172
199:binShort:1 left left	13578	13633	13603	13658	199:binShort:1 left	62
199:binShort:2 left left	10343	10406	10388	10445	199:binShort:2 left	42
199:binShort:3 left left	4555	4607	4580	4637	199:binShort:3 left	74
19:binLong:10 left left	19975	20110	20017	20124	19:binLong:10 left	102
19:binLong:11 left left	23385	23448	23498	23591	19:binLong:11 left	36
19:binLong:2 left left	7518	7604	8252	8337	19:binLong:2 left	36
19:binLong:3 left left	12809	12878	12879	12923	19:binLong:3 left	22
19:binLong:8 left left	23127	23188	23150	23221	19:binLong:8 left	38
19:binLong:9 left left	13906	14079	13975	14109	19:binLong:9 left	114
1:binLong:3 left left	28437	28554	28503	28601	1:binLong:3 left	34
1:binLong:5 left left	9153	9203	9201	9259	1:binLong:5 left	22
1:binLong:6 left left	18942	19017	18980	19058	1:binLong:6 left	52
1:binShort:2 left left	13694	13757	13716	13768	1:binShort:2 left	110
1:binShort:3 left left	14768	14842	14792	14857	1:binShort:3 left	112
1:binShort:4 left left	15695	15755	15730	15774	1:binShort:4 left	74
2 left	6549	6697	6634	6735	2	232
20 left	4372	4698	4426	4734	20	1470
200 left	16155	16198	16199	16249	200	76
200:binLong:4 left left	26918	26979	26959	27027	200:binLong:4 left	50
200:binLong:7 left left	12743	12870	12812	12907	200:binLong:7 left	142
200:binLong:9 left left	14387	14461	14440	14498	200:binLong:9 left	52
200:binShort:1 left left	16928	16992	16948	17003	200:binShort:1 left	164
200:binShort:2 left left	8633	8679	8665	8728	200:binShort:2 left	30
200:binShort:3 left left	24426	24469	24455	24504	200:binShort:3 left	22
201 left	12853	13030	12945	13051	201	332
201:binLong:2 left left	954	1017	29337	29398	201:binLong:2 left	22
201:binShort:3 left left	16496	16536	16525	16571	201:binShort:3 left	32
202 left	4257	4302	4290	4339	202	84
202:binLong:1 left left	1318	1371	29466	29550	202:binLong:1 left	52
202:binLong:10 left left	28601	28659	28641	28700	202:binLong:10 left	22
202:binLong:4 left left	25424	25538	25518	25567	202:binLong:4 left	92
202:binLong:7 left left	14798	14865	14849	14926	202:binLong:7 left	52
202:binLong:8 left left	19251	19315	19287	19351	202:binLong:8 left	60
202:binShort:2 left left	19620	19670	19648	19718	202:binShort:2 left	38
203 left	16598	16658	16611	16692	203	164
203:binLong:10 left left	23988	24039	24028	24092	203:binLong:10 left	34
203:binLong:2 left left	27504	27569	27622	27675	203:binLong:2 left	38
[truncated: 1,835 more rows]

## Sheet: MERS_cluster_sample2
ClusterID	LeftStart	LeftEnd	RightStart	RightEnd	ClusterID2	NumberOfChimeras
[truncated: 7,386 more rows]

[truncated: 7 more sheets: MERS_cluster_positions_sample1, MERS_cluster_positions_control2, MERS_cluster_positions_control1, sgmRNA_SARS-Cov-2_Sample1, sgmRNA_SARS-Cov-2_Control1, sgmRNA_SARS-Cov-2_Sample2, sgmRNA_SARS-Cov-2_Control2]
