# Supplementary material for: The Short- and Long-Range RNA-RNA Interactome of SARS-CoV-2
Source: Mol Cell. 2020 Dec 17;80(6):1067–1077.e5. doi: 10.1016/j.molcel.2020.11.004 (PMC7643667; doi:10.1016/j.molcel.2020.11.004)
Supplement: Data S3. Covarying Bases in SARS-CoV-2, Related to STAR Methods [file mmc4.xlsx]

## Sheet: Supplemental Data 3 - Covariati
Covarying.position.1	Covarying.position.2	Distance	Mean.E.value	Nucleotide.pair.types(%)	Found.in	Chimeras.in.Control.1	Chimeras.in.Sample.1	Chimeras.in.Control.2	Chimeras.in.Sample.2
10711	10720	8	0.032	T--A (99.17); C--G (0.83)	fullgenome	17	53	14	41			8
27415	27453	37	0.02195	G--C (94.34); A--T (5.63); G--T (0.03)	fullgenomeANDsgRNA	12	137	6	122			37
28507	28727	219	0.0269	C--G (94.05); T--A (5.86); C--T (0.09)	fullgenomeANDsgRNA	30	1222	30	1183			219
28508	28934	425	0.0111	A--T (94.25); G--C (5.69); T--T (0.06)	fullgenomeANDsgRNA	0	114	1	139			425
26442	27023	580	0.01385	T--A (94.34); C--G (5.66)	fullgenomeANDsgRNA	6	507	6	538			580
4995	9548	4552	0.0222	T--A (94.34); C--G (5.63); C--A (0.03)	fullgenome	3	172	7	153			4552
26515	27023	507	0.00515	T--A (94.34); C--G (5.63); T--G (0.03)	fullgenomeANDsgRNA	3	245	5	216			507
4103	4995	891	0.0235	A--T (94.34); G--C (5.66)	fullgenome	10	776	6	1008			891
2116	5671	3554	0.0321	T--A (94.31); G--T (4.84); A--T (0.83); A--C (0.03)	fullgenome	9	294	8	271			3554
29395	29518	122	0.02345	G--C (94.05); A--T (5.92); G--T (0.03)	fullgenomeANDsgRNA	94	248	92	356			122
11854	12280	425	0.0067	A--T (94.2); T--A (5.43); T--G (0.28); C--A (0.06); T--C (0.03)	fullgenome	25	1576	20	1390			425
11830	12280	449	0.0078	A--T (94.17); T--A (5.49); T--G (0.23); G--G (0.06); G--T (0.03); T--C (0.03)	fullgenome	20	1143	18	911			449
10334	10756	421	0.0427	G--T (94.31); T--A (5.6); G--C (0.03); T--G (0.03); T--T (0.03)	fullgenome	19	1338	28	1787			421
13614	13704	89	0.0082	A--T (95.62); G--C (4.38)	fullgenome	58	574	78	337			89
21132	21201	68	0.0019	A--T (97.08); G--C (2.92)	fullgenome	29	86	22	84			68
28879	28951	71	0.01685	T--A (97.81); C--G (2.19)	fullgenomeANDsgRNA	173	613	204	869			71
18939	18958	18	0.0118	T--G (97.08); A--T (2.92)	fullgenome	14	173	17	88			18
20463	20520	56	0.0219	A--T (97.81); G--C (2.19)	fullgenome	93	538	107	606			56
16467	16530	62	0.0116	A--T (95.62); T--A (2.92); C--G (0.73); G--T (0.73)	fullgenome	72	981	52	726			62
11971	12017	45	0	A--T (97.81); G--C (2.19)	fullgenome	61	488	59	378			45
2856	2903	46	0.0234	T--A (94.89); C--G (5.11)	fullgenome	76	711	59	1011			46
15882	16032	149	0.0351	T--A (96.35); A--T (3.65)	fullgenome	20	450	17	412			149
10138	10324	185	0.0267	C--G (95.62); T--A (4.38)	fullgenome	6	480	11	612			185
17772	17829	56	0.0207	T--A (95.62); C--G (4.38)	fullgenome	73	207	78	157			56
4501	4660	158	0.0327	A--T (97.81); G--C (2.19)	fullgenome	33	2395	28	2255			158
11971	12181	209	0.0027	A--T (97.81); G--C (2.19)	fullgenome	3	120	7	174			209
5284	5539	254	0.0106	C--G (94.89); T--A (5.11)	fullgenome	6	749	5	674			254
5296	5539	242	0.0106	C--G (94.89); T--A (5.11)	fullgenome	9	776	5	732			242
12385	12697	311	0.0443	G--T (94.89); T--G (5.11)	fullgenome	8	297	4	310			311
16992	17407	414	0.0199	A--T (95.62); G--C (4.38)	fullgenome	42	1869	30	1914			414
28459	28934	474	0.01	A--T (96.35); G--C (3.65)	fullgenome	24	1016	15	1057			474
11299	12025	725	0.0011	G--C (97.81); A--T (2.19)	fullgenome	14	164	25	142			725
7558	8278	719	0.0196	A--T (95.62); G--C (4.38)	fullgenome	51	1613	51	1830			719
7558	8269	710	0.0196	A--T (95.62); G--C (4.38)	fullgenome	53	1478	45	1645			710
8825	9991	1165	0.0125	A--T (95.62); G--C (4.38)	fullgenome	56	584	65	787			1165
5968	7279	1310	0.0005	G--C (94.89); A--T (5.11)	fullgenome	5	77	5	73			1310
13362	14778	1415	0.0052	A--T (94.89); G--C (5.11)	fullgenome	3	73	2	89			1415
14409	14439	29	0.0105	T--A (97.81); A--T (2.19)	fullgenome	82	174	74	167			29
10102	10780	677	0.0358	T--A (95.62); C--G (4.38)	fullgenome	11	384	10	538			677
11824	12031	206	0.0003	C--G (97.81); T--A (2.19)	fullgenome	9	308	9	314			206
11884	12031	146	0.0005	C--G (97.81); T--A (2.19)	fullgenome	2	133	2	104			146
18147	18876	728	0.0344	A--T (97.08); G--C (2.92)	fullgenome	3	99	9	84			728
10510	10606	95	0.001	A--T (95.62); T--A (4.38)	fullgenome	28	95	28	69			95
2784	3721	936	0.0458	A--T (96.35); G--C (3.65)	fullgenome	2	339	7	313			936
13944	14335	390	0.0439	C--G (94.89); T--A (5.11)	fullgenome	19	1246	18	977			390
3118	3625	506	0.0309	T--A (95.62); A--T (4.38)	fullgenome	2	256	3	318			506
18600	21045	2444	0.0342	A--T (97.08); G--C (2.92)	fullgenome	38	470	38	384			2444
16497	16599	101	0.0203	A--T (94.89); T--A (5.11)	fullgenome	39	164	37	129			101
16140	16185	44	0.0361	A--T (97.14); G--C (2.86)	fullgenome	7	51	17	63			44
1951	2038	86	0.0117	A--T (95.89); G--C (3.94); T--A (0.18)	fullgenome	47	1061	42	1787			86
4501	4634	132	0.0106	A--T (99.28); G--C (0.72)	fullgenome	69	4390	62	4219			132
4528	4639	110	0.0141	A--T (99.28); G--C (0.72)	fullgenome	49	228	26	163			110
17487	17589	101	0.023	A--T (99.28); T--A (0.72)	fullgenome	93	1204	98	1016			101
6193	6304	110	0.005	A--T (99.64); C--G (0.18); G--C (0.18)	fullgenome	22	126	15	120			110
17112	17244	131	0.0204	T--A (96.06); C--G (3.94)	fullgenome	41	3225	36	2996			131
5084	5182	97	0.0412	A--T (99.46); G--C (0.54)	fullgenome	48	773	44	888			97
6118	6319	200	0.0159	T--A (99.46); C--G (0.36); A--T (0.18)	fullgenome	38	2000	28	2040			200
15333	15399	65	0.0173	A--T (96.06); G--C (3.94)	fullgenome	93	197	74	154			65
11821	12271	449	0.0095	T--A (99.46); C--G (0.54)	fullgenome	10	1060	14	910			449
9439	9952	512	0.0076	A--T (95.53); T--A (4.47)	fullgenome	9	417	4	516			512
28365	28934	568	0.014	A--T (95.71); G--C (4.29)	fullgenome	12	422	5	266			568
7546	8257	710	0.0431	T--A (99.64); C--G (0.36)	fullgenome	29	934	22	934			710
20298	20385	86	0.0345	A--T (95.53); G--C (4.47)	fullgenome	328	803	232	490			86
11383	11812	428	0.0142	G--C (95.17); A--T (4.47); G--A (0.36)	fullgenome	5	344	5	358			428
7816	8197	380	0.0231	T--A (95.53); A--T (2.33); G--C (2.15)	fullgenome	4	334	2	341			380
1825	1895	69	0.0377	C--G (95.53); T--A (4.47)	fullgenome	504	1051	455	1241			69
5891	7474	1582	0.0176	A--T (99.64); G--C (0.36)	fullgenome	91	5482	95	4422			1582
20475	20505	29	0.0226	A--T (99.64); G--C (0.18); T--A (0.18)	fullgenome	28	109	49	133			29
27354	27699	344	0.0179	A--T (94.22); G--C (5.78)	sgRNA	4	75	1	48			344
27651	27768	116	0.0168	G--T (94.16); T--A (5.81); C--A (0.03)	sgRNA	28	100	32	141			116
27032	27086	53	0.035	T--A (94.14); G--C (5.69); A--C (0.11); A--A (0.06)	sgRNA	84	1852	88	2521			53
25846	25903	56	0.0053	A--T (94.82); C--G (4.98); T--T (0.11); T--G (0.06); T--A (0.03)	sgRNA	19	54	35	94			56
27415	27452	36	0.0256	G--C (94.34); A--T (5.63); G--T (0.03)	sgRNA	13	102	5	95			36
28795	28934	138	0.0026	A--T (96.35); G--C (3.65)	sgRNA	23	176	25	168			138
25474	25581	106	0.0165	T--A (96.35); A--T (3.65)	sgRNA	32	1138	45	1288			106
28937	29041	103	0.0336	C--G (94.89); T--A (5.11)	sgRNA	43	91	33	103			103
28347	28937	589	0.0336	G--C (94.89); A--T (5.11)	sgRNA	11	559	3	422			589
28350	28937	586	0.0336	G--C (94.89); A--T (5.11)	sgRNA	12	577	3	435			586
28365	28828	462	0.0431	A--T (96.35); G--C (3.65)	sgRNA	8	91	5	121			462
29206	29487	280	0.0005	T--A (96.35); C--G (3.65)	sgRNA	4	33	2	77			280
28459	28828	368	0.0297	A--T (96.35); G--C (3.65)	sgRNA	11	383	11	353			368
29179	29296	116	0.0014	G--C (97.81); A--T (2.19)	sgRNA	65	232	72	211			116
28508	28645	136	0.0271	A--T (96.35); G--C (3.65)	sgRNA	83	1499	90	1618			136
28508	28642	133	0.0271	A--T (96.35); G--C (3.65)	sgRNA	103	1517	91	1706			133
28879	28950	70	0.0032	T--A (97.81); C--G (2.19)	sgRNA	183	619	216	885			70
27432	27651	218	0.0448	T--G (94.89); A--T (5.11)	sgRNA	2	36	3	41			218
23983	24079	95	0.0028	A--T (96.35); T--A (3.65)	sgRNA	75	483	77	643			95
23995	24076	80	0.0028	A--T (96.35); G--C (3.65)	sgRNA	150	519	148	730			80
23995	24046	50	0.0028	A--T (96.35); G--C (3.65)	sgRNA	87	176	87	256			50
25995	26118	122	0.0013	T--A (95.71); C--G (4.11); A--T (0.18)	sgRNA	8	141	16	161			122

## Sheet: Sheet1
Legend
Column	Name	Details
A	Covarying.position.1	Coordinate of Position 1 from the covarying base pair in NCBI reference genome, NC_045512.2
B	Covarying.position.2	Coordinate of Position 2 from the covarying base pair in NCBI reference genome, NC_045512.2
C	Distance	Number of nucleotides between Position 1 and Position 2 of the covarying base pair
D	Mean.E.value	Average E-value (probability of a false positive result for the respective position pair in the cluster alignment, see Rivas et al. (2014)) calculated based on the R-Scape results from all chimera clusters in which the covarying base pair was identified
E	Nucleotide.pair.types(%)	Types of nucleotide combinations observed at the covarying positions with their respective frequencies
F	Found.in	Identifies whether the covarying base-pair was identified through analysis of chimera clusters from COMRADES analysis of the full SARS-CoV-2 genome, or the subgenomic messenger RNA (sgmRNA)
G	Chimeras.in.Control.1	Number of chimeras (amount of experimental evidence) that support the interaction between the covarying positions in COMRADES Control 1
H	Chimeras.in.Sample.1	Number of chimeras (amount of experimental evidence) that support the interaction between the covarying positions in COMRADES Test Sample 1
I	Chimeras.in.Control.2	Number of chimeras (amount of experimental evidence) that support the interaction between the covarying positions in COMRADES Control 2
J	Chimeras.in.Sample.2	Number of chimeras (amount of experimental evidence) that support the interaction between the covarying positions in COMRADES Test Sample 2
